# Supplementary material for: Persistent Properties of a Subpopulation of Cancer Cells Overexpressing the Hedgehog Receptor Patched
Source: Pharmaceutics. 2022 May 5;14(5):988. doi: 10.3390/pharmaceutics14050988 (PMC9146430; doi:10.3390/pharmaceutics14050988)
Supplement: Supplementary file 1 [file pharmaceutics-14-00988-s001.zip]

Archive with 7 entries (6 files):
- Supplemental tables/
- Supplemental tables/Supplemental_Table_S1.xlsx
- Supplemental tables/Supplemental_Table_S2.xlsx
- Supplemental tables/Supplemental_Table_S3.xlsx
- Supplemental tables/Supplemental_Table_S4.xlsx
- Supplemental tables/Supplemental_Table_S5.xlsx
- Supplemental tables/Supplemental_Table_S6.xlsx
