# Supplementary material for: Persistent Properties of a Subpopulation of Cancer Cells Overexpressing the Hedgehog Receptor Patched
Source: Pharmaceutics. 2022 May 5;14(5):988. doi: 10.3390/pharmaceutics14050988 (PMC9146430; doi:10.3390/pharmaceutics14050988)
Supplement: Supplementary file 1 [file pharmaceutics-14-00988-s001.zip › Supplemental tables/Supplemental_Table_S2.xlsx]

## Sheet: differentially expressed genes
Geneid	baseMean.WT-PTC	log2FoldChange.WT-PTC	pvalue.WT-PTC	padj.PTC-WT	WT_1801	WT_3001	WT_3101	PTC_18012	PTC_30012	PTC_31012
TSPAN11	216.852	-2.15777	8.0939e-49	6.20722e-45	8.81672	8.36441	8.67079	5.79641	4.85475	5.11194
C7	126.304	-2.10462	1.82909e-43	7.41863e-40	8.204	7.67688	7.70392	4.56405	4.2707	3.68396
VCX	531.643	-1.75589	1.93471e-43	7.41863e-40	9.76203	9.67332	9.88793	7.8169	7.18479	7.58956
TGFBI	51.7418	-1.75436	2.83287e-29	5.43132e-26	6.55237	6.90726	6.40321	2.6203	2.27891	2.79206
LRRC3B	181.469	-1.75089	2.15127e-36	4.71373e-33	8.47633	8.11596	8.17474	6.08606	5.77988	5.62636
CTSZ	657.512	-1.67267	8.86145e-38	2.26528e-34	10.2465	9.97494	9.9755	8.25161	7.74069	7.67571
DKK2	201.017	-1.61078	7.15231e-29	1.21891e-25	8.61312	8.46423	8.07065	6.38163	5.85383	5.84043
ANXA1	490.827	-1.52955	2.92866e-27	3.45536e-24	10.0779	9.37724	9.37677	7.5178	7.46202	7.49794
PADI2	68.0744	-1.52529	1.39589e-22	9.30875e-20	7.10737	6.93071	6.79576	2.84369	3.65069	4.56785
VCX3B	71.3246	-1.51653	1.01017e-22	7.04273e-20	6.8564	6.88342	7.16915	4.68449	3.53556	4.23101
GTSF1	139.89	-1.50632	1.78763e-26	1.82792e-23	8.01939	7.72463	7.76137	5.56495	5.99125	5.53711
S100A10	98.8032	-1.47338	3.86268e-21	2.04296e-18	8.07166	7.11605	7.07033	4.12731	3.85658	4.62672
PROK1	360.846	-1.44382	4.60693e-39	1.41322e-35	9.09951	9.03977	9.18542	7.52588	7.37261	7.35729
KIF17	133.296	-1.42295	4.24781e-20	2.10171e-17	8.28593	7.64178	7.4912	5.71391	4.85475	5.02708
NLRP2	56.7321	-1.40421	2.02504e-19	9.13533e-17	6.66553	6.83451	6.42114	4.43263	3.53556	3.5686
SLC43A3	54.34	-1.38844	3.50457e-19	1.49314e-16	6.5815	6.386	6.71083	4.28803	3.7573	3.89023
TRPV2	50.0043	-1.38679	6.45462e-19	2.53848e-16	6.70578	6.14658	6.5408	3.62378	3.85658	3.4432
COL3A1	1098.95	-1.37715	6.71832e-55	1.03046e-50	10.7192	10.6075	10.6766	9.21715	9.11103	9.1521
VCX3A	142.529	-1.37318	6.55789e-25	5.58805e-22	7.87978	7.72463	7.79614	6.08606	5.94688	5.95971
CSRP1	111.111	-1.36007	1.05639e-20	5.40098e-18	7.38858	7.4763	7.59754	5.12854	5.8296	5.37489
MAL2	250.585	-1.35346	1.04817e-27	1.33974e-24	8.67525	8.59844	8.47006	6.67123	6.99084	7.0157
MAGEA10	259.17	-1.33441	9.92267e-27	1.0871e-23	8.76369	8.52714	8.5819	6.74234	7.09616	7.02667
CTTNBP2	157.879	-1.26583	8.91463e-20	4.27289e-17	8.0247	7.94221	7.8301	5.84891	6.5012	6.15232
CYP2S1	41.7056	-1.21166	8.17223e-15	1.92839e-12	6.46126	5.85937	6.2309	3.84667	3.12205	3.5686
GAS6-AS1	228.838	-1.20579	8.26059e-23	6.03338e-20	8.44893	8.46423	8.29146	7.01925	6.75387	6.97097
SLIT3	80.7866	-1.20111	1.18788e-15	3.14133e-13	6.95987	7.22441	6.80944	5.25063	4.90199	5.19208
KCND2	206.477	-1.19142	6.94795e-23	5.32838e-20	8.27705	8.28018	8.18528	6.83634	6.81686	6.72378
SFRP4	154.109	-1.19056	2.10965e-15	5.30456e-13	8.25462	7.77085	7.69658	5.56495	6.35606	6.13214
AXL	47.8145	-1.18757	2.70559e-14	5.68471e-12	6.20462	6.29855	6.5243	3.36005	4.19684	4.30497
LPPR1	132.239	-1.17884	6.9411e-16	1.97153e-13	7.98709	7.41941	7.57369	6.10777	5.92418	5.76383
TNFSF8	19.8288	-1.1772	8.76509e-16	2.4007e-13	5.43029	5.10629	5.47269	0	0	0
ITGA8	146.304	-1.17106	6.7661e-17	2.20805e-14	7.91454	7.75122	7.7185	6.30854	6.37293	5.76383
CXCL14	26.9684	-1.16297	1.55417e-14	3.50557e-12	5.71953	5.88361	5.43788	0	2.76121	2.30766
ANXA2	149.201	-1.14381	8.08585e-16	2.25492e-13	8.03527	7.73132	7.67432	6.48476	6.17558	5.91317
PCDH10	29.87	-1.13955	1.80707e-13	3.2608e-11	5.49296	5.85937	5.8882	3.03708	2.76121	2.98439
SERPINE1	132.798	-1.13152	2.22606e-14	4.88175e-12	7.67877	7.72463	7.6441	5.28913	6.26864	6.13214
SPP1	738.438	-1.12631	1.30686e-28	1.82224e-25	10.0599	10.0518	9.98457	8.59678	8.89742	8.75037
UNC5C	29.653	-1.1238	2.68985e-13	4.78152e-11	5.96036	5.67722	5.63516	2.03184	2.54012	3.4432
LRRK2	189.514	-1.11996	2.23845e-19	9.80954e-17	8.07678	8.19557	8.04774	6.62683	6.80448	6.71023
NFASC	833.3	-1.10841	1.64283e-17	5.99946e-15	9.91863	10.2847	10.4863	8.67155	8.72751	9.03474
GRB10	192.544	-1.10451	5.19823e-16	1.56334e-13	8.39662	8.0425	7.98884	6.87482	6.59043	6.53692
CLSTN2	183.006	-1.09572	4.33821e-14	8.7552e-12	7.92594	8.18586	8.21128	5.97235	6.8413	6.58224
GBP2	137.768	-1.09529	3.45438e-13	6.02083e-11	8.06652	7.74462	7.30091	6.01892	6.23213	5.7104
GRIK4	65.9906	-1.08964	1.65183e-12	2.66693e-10	6.732	6.80943	6.62058	5.28913	4.2707	4.73769
ENTPD8	52.518	-1.08371	2.12327e-12	3.32314e-10	6.53758	6.40287	6.2309	4.49984	4.59208	4.44239
SNCG	96.3212	-1.08065	9.27206e-13	1.52919e-10	7.3968	7.13636	7.12607	5.9485	5.07688	5.30452
RELN	780.031	-1.07894	1.35559e-16	4.33169e-14	9.84696	10.2361	10.3074	8.43449	8.89742	8.87396
AFP	28.7259	-1.07785	2.93992e-12	4.50925e-10	5.82074	5.50041	5.72453	2.35587	3.27344	3.15406
CPED1	182.154	-1.07006	1.91834e-17	6.84267e-15	7.96515	8.12107	8.01859	6.82328	6.61899	6.64053
SCNN1A	162.578	-1.04401	1.29452e-13	2.42685e-11	8.01406	7.6838	7.99484	6.76983	6.28655	6.2303
F11R	327.131	-1.02957	4.69378e-22	2.76897e-19	8.80133	8.85289	8.84365	7.67145	7.63279	7.63328
TMEM184A	41.1582	-1.02431	4.78181e-11	6.54572e-09	6.0672	6.40287	5.86218	4.36214	3.12205	3.79078
RP11-284F21.10	23.8287	-1.02197	7.68523e-12	1.15565e-09	5.36476	5.50041	5.6041	1.0213	1.5492	3.15406
GNAT3	84.4035	-1.01548	1.82647e-11	2.61817e-09	7.19481	6.9538	6.86291	4.89884	5.47078	5.68293
STRA6	66.1051	-1.01152	2.94662e-11	4.14636e-09	6.79554	6.73143	6.45635	5.21107	5.07688	4.73769
MT1E	163.366	-1.00728	2.79599e-12	4.3318e-10	7.5223	7.98204	8.1588	6.64178	6.37293	6.33991
ANGPTL1	26.7709	-1.00424	4.82244e-11	6.54572e-09	5.82074	5.26234	5.63516	3.36005	2.54012	2.57009
CDHR1	423.841	1.04288	3.13386e-16	9.80962e-14	7.65155	7.83441	8.22665	9.35965	9.22224	9.14456
XAGE1B	116.751	1.06343	1.04096e-14	2.41913e-12	6.12771	5.83472	5.98784	7.37296	7.42207	7.48209
CECR2	148.389	1.07351	1.26981e-15	3.30107e-13	6.0672	6.45233	6.49073	7.8169	7.72763	7.74377
XAGE1A	110.875	1.07702	4.33284e-14	8.7552e-12	6.0672	5.93091	5.47269	7.43437	7.34723	7.34857
ANO1	33.8459	1.11646	7.06422e-13	1.17773e-10	3.74895	2.78709	3.24329	5.68532	6.01293	5.98242
SOX5	26.9562	1.1496	7.69802e-14	1.4759e-11	2.94503	2.56526	2.06214	5.596	5.56186	5.76383
BRINP3	29.3856	1.1691	1.1943e-14	2.73406e-12	1.54327	3.1489	1.04173	6.08606	5.61953	5.68293
KCTD15	203.489	1.32572	1.19551e-25	1.14604e-22	6.65186	6.60592	6.57324	8.34595	8.11112	8.37451
NLGN4X	58.0956	1.35364	4.42163e-18	1.65412e-15	2.27175	3.97782	4.4002	6.75615	6.72788	6.62618
TENM2	104.706	1.35455	5.51733e-19	2.22697e-16	4.69427	5.14691	5.63516	7.20188	7.41394	7.68267
GRIN2A	98.6423	1.36127	1.46737e-19	6.82016e-17	5.18662	5.22488	5.12425	6.96082	7.58293	7.43345
RERG	97.1905	1.37927	1.55948e-21	8.85898e-19	5.10871	5.4363	5.28957	7.41709	7.27728	7.19172
GAGE2A	93.2706	1.37947	1.96645e-21	1.07719e-18	5.29612	5.29885	5.03389	7.28043	7.12631	7.31317
ASPN	30.139	1.47609	2.50862e-22	1.60322e-19	0	0	0	5.56495	6.17558	6.00478
ADCY2	74.6907	1.56166	5.63454e-24	4.54856e-21	4.26215	4.06519	4.24775	7.39077	6.75387	6.94807

## Sheet: enrichments underexpressed
category	description	FDR value	p-value	PMID	term name
GO Cellular Component	Extracellular space	1.4E-4	5.82E-8		GO:0005615
GO Biological Process	Multicellular organismal process	7.5E-4	4.29E-8		GO:0032501
GO Cellular Component	Extracellular region	9.7E-4	7.89E-7		GO:0005576
GO Cellular Component	Extracellular matrix	0.0014	1.76E-6		GO:0031012
GO Biological Process	System development	0.0015	1.74E-7		GO:0048731
GO Biological Process	Anatomical structure development	0.0017	2.87E-7		GO:0048856
GO Biological Process	Developmental process	0.0023	5.16E-7		GO:0032502
GO Biological Process	Multicellular organism development	0.0028	8.02E-7		GO:0007275
GO Cellular Component	Cell periphery	0.003	4.85E-6		GO:0071944
GO Biological Process	Cell adhesion	0.0033	1.12E-6		GO:0007155
GO Biological Process	Head development	0.0033	1.38E-6		GO:0060322
GO Cellular Component	Plasma membrane	0.0046	1.04E-5		GO:0005886
GO Cellular Component	Extracellular organelle	0.0046	9.27E-6		GO:0043230
GO Biological Process	Nervous system development	0.0048	2.49E-6		GO:0007399
GO Cellular Component	Collagen-containing extracellular matrix	0.0048	1.37E-5		GO:0062023
GO Biological Process	Animal organ development	0.0084	4.78E-6		GO:0048513
GO Biological Process	Brain development	0.0087	5.44E-6		GO:0007420
GO Cellular Component	Extracellular exosome	0.0098	3.2E-5		GO:0070062
GO Cellular Component	AnxA2-p11 complex	0.0109	4.45E-5		GO:1990665
GO Biological Process	Anatomical structure morphogenesis	0.0171	1.19E-5		GO:0009653
GO Biological Process	Positive regulation of endocytosis	0.0171	1.17E-5		GO:0045807
GO Biological Process	Response to stimulus	0.0171	1.35E-5		GO:0050896
GO Molecular Function	Signaling receptor binding	0.0193	3.7E-6		GO:0005102
GO Cellular Component	Integral component of plasma membrane	0.0211	1.0E-4		GO:0005887
GO Cellular Component	Vesicle	0.0211	1.2E-4		GO:0031982
GO Cellular Component	Somatodendritic compartment	0.0211	1.0E-4		GO:0036477
GO Cellular Component	Cell projection	0.0211	9.45E-5		GO:0042995
GO Cellular Component	Plasma membrane bounded cell projection	0.0311	2.0E-4		GO:0120025
GO Biological Process	Response to external stimulus	0.0336	2.88E-5		GO:0009605
GO Biological Process	Cell surface receptor signaling pathway	0.0344	3.14E-5		GO:0007166
GO Cellular Component	Dendrite	0.0396	2.7E-4		GO:0030425
GO Cellular Component	Neuron projection	0.0396	3.0E-4		GO:0043005
GO Biological Process	Extracellular matrix organization	0.0439	4.26E-5		GO:0030198
GO Biological Process	Smooth muscle tissue development	0.0439	4.34E-5		GO:0048745

## Sheet: enrichments all
category	description	FDR value	p-value	term name
GO Biological Process	Multicellular organismal process	7.97E-5	4.55E-9	GO:0032501
GO Biological Process	Anatomical structure development	1.4E-4	1.56E-8	GO:0048856
GO Biological Process	Multicellular organism development	1.5E-4	2.57E-8	GO:0007275
GO Biological Process	Developmental process	1.7E-4	4.81E-8	GO:0032502
GO Biological Process	System development	1.7E-4	3.95E-8	GO:0048731
GO Biological Process	Nervous system development	2.3E-4	7.79E-8	GO:0007399
GO Biological Process	Cell adhesion	3.7E-4	1.48E-7	GO:0007155
GO Cellular Component	Integral component of plasma membrane	6.7E-4	6.92E-7	GO:0005887
GO Cellular Component	Dendrite	6.7E-4	2.72E-7	GO:0030425
GO Cellular Component	Somatodendritic compartment	6.7E-4	3.11E-7	GO:0036477
GO Cellular Component	Neuron projection	6.7E-4	1.13E-6	GO:0043005
GO Cellular Component	Extracellular space	7.4E-4	2.1E-6	GO:0005615
GO Cellular Component	Extracellular matrix	8.2E-4	2.96E-6	GO:0031012
GO Cellular Component	Cell projection	8.2E-4	2.68E-6	GO:0042995
GO Cellular Component	Cell periphery	8.2E-4	2.83E-6	GO:0071944
GO Cellular Component	Plasma membrane	0.0011	5.0E-6	GO:0005886
GO Cellular Component	Plasma membrane region	0.0011	5.33E-6	GO:0098590
GO Cellular Component	Plasma membrane bounded cell projection	0.0011	5.0E-6	GO:0120025
GO Biological Process	Head development	0.0014	7.39E-7	GO:0060322
GO Cellular Component	Collagen-containing extracellular matrix	0.0023	1.32E-5	GO:0062023
GO Cellular Component	Extracellular region	0.0024	1.45E-5	GO:0005576
GO Molecular Function	Signaling receptor binding	0.0024	4.59E-7	GO:0005102
GO Biological Process	Cell-cell adhesion	0.0035	1.98E-6	GO:0098609
GO Biological Process	Brain development	0.0038	2.37E-6	GO:0007420
GO Biological Process	Animal organ development	0.0105	7.21E-6	GO:0048513
GO Cellular Component	Synaptic membrane	0.0115	7.94E-5	GO:0097060
GO Cellular Component	AnxA2-p11 complex	0.0115	7.48E-5	GO:1990665
GO Cellular Component	Postsynaptic specialization membrane	0.0143	1.0E-4	GO:0099634
GO Cellular Component	Extracellular organelle	0.0168	1.3E-4	GO:0043230
GO Biological Process	Anatomical structure morphogenesis	0.02	1.49E-5	GO:0009653
GO Biological Process	Neurogenesis	0.0205	1.64E-5	GO:0022008
GO Cellular Component	Cell surface	0.0206	1.7E-4	GO:0009986
GO Cellular Component	Extracellular exosome	0.0399	3.4E-4	GO:0070062
GO Biological Process	Response to external stimulus	0.0459	3.94E-5	GO:0009605
GO Biological Process	Positive regulation of endocytosis	0.0459	4.18E-5	GO:0045807
