# Supplementary material for: Persistent Properties of a Subpopulation of Cancer Cells Overexpressing the Hedgehog Receptor Patched
Source: Pharmaceutics. 2022 May 5;14(5):988. doi: 10.3390/pharmaceutics14050988 (PMC9146430; doi:10.3390/pharmaceutics14050988)
Supplement: Supplementary file 1 [file pharmaceutics-14-00988-s001.zip › Supplemental tables/Supplemental_Table_S3.xlsx]

## Sheet: differentially expressed genes
Geneid	baseMean.WT-PTC	log2FoldChange.WT-PTC	pvalue.WT-PTC	padj.PTC-WT	WT_1801	WT_3001	WT_3101	PTC_18012	PTC_30012	PTC_31012
TSPAN11	216.852	-2.15777	8.0939e-49	6.20722e-45	8.81672	8.36441	8.67079	5.79641	4.85475	5.11194
C7	126.304	-2.10462	1.82909e-43	7.41863e-40	8.204	7.67688	7.70392	4.56405	4.2707	3.68396
VCX	531.643	-1.75589	1.93471e-43	7.41863e-40	9.76203	9.67332	9.88793	7.8169	7.18479	7.58956
TGFBI	51.7418	-1.75436	2.83287e-29	5.43132e-26	6.55237	6.90726	6.40321	2.6203	2.27891	2.79206
LRRC3B	181.469	-1.75089	2.15127e-36	4.71373e-33	8.47633	8.11596	8.17474	6.08606	5.77988	5.62636
CTSZ	657.512	-1.67267	8.86145e-38	2.26528e-34	10.2465	9.97494	9.9755	8.25161	7.74069	7.67571
DKK2	201.017	-1.61078	7.15231e-29	1.21891e-25	8.61312	8.46423	8.07065	6.38163	5.85383	5.84043
ANXA1	490.827	-1.52955	2.92866e-27	3.45536e-24	10.0779	9.37724	9.37677	7.5178	7.46202	7.49794
PADI2	68.0744	-1.52529	1.39589e-22	9.30875e-20	7.10737	6.93071	6.79576	2.84369	3.65069	4.56785
VCX3B	71.3246	-1.51653	1.01017e-22	7.04273e-20	6.8564	6.88342	7.16915	4.68449	3.53556	4.23101
GTSF1	139.89	-1.50632	1.78763e-26	1.82792e-23	8.01939	7.72463	7.76137	5.56495	5.99125	5.53711
S100A10	98.8032	-1.47338	3.86268e-21	2.04296e-18	8.07166	7.11605	7.07033	4.12731	3.85658	4.62672
PROK1	360.846	-1.44382	4.60693e-39	1.41322e-35	9.09951	9.03977	9.18542	7.52588	7.37261	7.35729
KIF17	133.296	-1.42295	4.24781e-20	2.10171e-17	8.28593	7.64178	7.4912	5.71391	4.85475	5.02708
NLRP2	56.7321	-1.40421	2.02504e-19	9.13533e-17	6.66553	6.83451	6.42114	4.43263	3.53556	3.5686
SLC43A3	54.34	-1.38844	3.50457e-19	1.49314e-16	6.5815	6.386	6.71083	4.28803	3.7573	3.89023
TRPV2	50.0043	-1.38679	6.45462e-19	2.53848e-16	6.70578	6.14658	6.5408	3.62378	3.85658	3.4432
COL3A1	1098.95	-1.37715	6.71832e-55	1.03046e-50	10.7192	10.6075	10.6766	9.21715	9.11103	9.1521
VCX3A	142.529	-1.37318	6.55789e-25	5.58805e-22	7.87978	7.72463	7.79614	6.08606	5.94688	5.95971
CSRP1	111.111	-1.36007	1.05639e-20	5.40098e-18	7.38858	7.4763	7.59754	5.12854	5.8296	5.37489
MAL2	250.585	-1.35346	1.04817e-27	1.33974e-24	8.67525	8.59844	8.47006	6.67123	6.99084	7.0157
MAGEA10	259.17	-1.33441	9.92267e-27	1.0871e-23	8.76369	8.52714	8.5819	6.74234	7.09616	7.02667
CTTNBP2	157.879	-1.26583	8.91463e-20	4.27289e-17	8.0247	7.94221	7.8301	5.84891	6.5012	6.15232
CYP2S1	41.7056	-1.21166	8.17223e-15	1.92839e-12	6.46126	5.85937	6.2309	3.84667	3.12205	3.5686
GAS6-AS1	228.838	-1.20579	8.26059e-23	6.03338e-20	8.44893	8.46423	8.29146	7.01925	6.75387	6.97097
SLIT3	80.7866	-1.20111	1.18788e-15	3.14133e-13	6.95987	7.22441	6.80944	5.25063	4.90199	5.19208
KCND2	206.477	-1.19142	6.94795e-23	5.32838e-20	8.27705	8.28018	8.18528	6.83634	6.81686	6.72378
SFRP4	154.109	-1.19056	2.10965e-15	5.30456e-13	8.25462	7.77085	7.69658	5.56495	6.35606	6.13214
AXL	47.8145	-1.18757	2.70559e-14	5.68471e-12	6.20462	6.29855	6.5243	3.36005	4.19684	4.30497
LPPR1	132.239	-1.17884	6.9411e-16	1.97153e-13	7.98709	7.41941	7.57369	6.10777	5.92418	5.76383
TNFSF8	19.8288	-1.1772	8.76509e-16	2.4007e-13	5.43029	5.10629	5.47269	0	0	0
ITGA8	146.304	-1.17106	6.7661e-17	2.20805e-14	7.91454	7.75122	7.7185	6.30854	6.37293	5.76383
CXCL14	26.9684	-1.16297	1.55417e-14	3.50557e-12	5.71953	5.88361	5.43788	0	2.76121	2.30766
ANXA2	149.201	-1.14381	8.08585e-16	2.25492e-13	8.03527	7.73132	7.67432	6.48476	6.17558	5.91317
PCDH10	29.87	-1.13955	1.80707e-13	3.2608e-11	5.49296	5.85937	5.8882	3.03708	2.76121	2.98439
SERPINE1	132.798	-1.13152	2.22606e-14	4.88175e-12	7.67877	7.72463	7.6441	5.28913	6.26864	6.13214
SPP1	738.438	-1.12631	1.30686e-28	1.82224e-25	10.0599	10.0518	9.98457	8.59678	8.89742	8.75037
UNC5C	29.653	-1.1238	2.68985e-13	4.78152e-11	5.96036	5.67722	5.63516	2.03184	2.54012	3.4432
LRRK2	189.514	-1.11996	2.23845e-19	9.80954e-17	8.07678	8.19557	8.04774	6.62683	6.80448	6.71023
NFASC	833.3	-1.10841	1.64283e-17	5.99946e-15	9.91863	10.2847	10.4863	8.67155	8.72751	9.03474
GRB10	192.544	-1.10451	5.19823e-16	1.56334e-13	8.39662	8.0425	7.98884	6.87482	6.59043	6.53692
CLSTN2	183.006	-1.09572	4.33821e-14	8.7552e-12	7.92594	8.18586	8.21128	5.97235	6.8413	6.58224
GBP2	137.768	-1.09529	3.45438e-13	6.02083e-11	8.06652	7.74462	7.30091	6.01892	6.23213	5.7104
GRIK4	65.9906	-1.08964	1.65183e-12	2.66693e-10	6.732	6.80943	6.62058	5.28913	4.2707	4.73769
ENTPD8	52.518	-1.08371	2.12327e-12	3.32314e-10	6.53758	6.40287	6.2309	4.49984	4.59208	4.44239
SNCG	96.3212	-1.08065	9.27206e-13	1.52919e-10	7.3968	7.13636	7.12607	5.9485	5.07688	5.30452
RELN	780.031	-1.07894	1.35559e-16	4.33169e-14	9.84696	10.2361	10.3074	8.43449	8.89742	8.87396
AFP	28.7259	-1.07785	2.93992e-12	4.50925e-10	5.82074	5.50041	5.72453	2.35587	3.27344	3.15406
CPED1	182.154	-1.07006	1.91834e-17	6.84267e-15	7.96515	8.12107	8.01859	6.82328	6.61899	6.64053
SCNN1A	162.578	-1.04401	1.29452e-13	2.42685e-11	8.01406	7.6838	7.99484	6.76983	6.28655	6.2303
F11R	327.131	-1.02957	4.69378e-22	2.76897e-19	8.80133	8.85289	8.84365	7.67145	7.63279	7.63328
TMEM184A	41.1582	-1.02431	4.78181e-11	6.54572e-09	6.0672	6.40287	5.86218	4.36214	3.12205	3.79078
RP11-284F21.10	23.8287	-1.02197	7.68523e-12	1.15565e-09	5.36476	5.50041	5.6041	1.0213	1.5492	3.15406
GNAT3	84.4035	-1.01548	1.82647e-11	2.61817e-09	7.19481	6.9538	6.86291	4.89884	5.47078	5.68293
STRA6	66.1051	-1.01152	2.94662e-11	4.14636e-09	6.79554	6.73143	6.45635	5.21107	5.07688	4.73769
MT1E	163.366	-1.00728	2.79599e-12	4.3318e-10	7.5223	7.98204	8.1588	6.64178	6.37293	6.33991
ANGPTL1	26.7709	-1.00424	4.82244e-11	6.54572e-09	5.82074	5.26234	5.63516	3.36005	2.54012	2.57009
GOLGA7B	161.676	-0.99724	2.53308e-14	5.39617e-12	7.80146	7.77085	7.97068	6.43412	6.51646	6.72378
NES	164.824	-0.985484	1.03861e-11	1.53175e-09	7.80146	8.0797	7.86327	5.9485	6.75387	6.62618
PRKCQ	266.841	-0.951397	1.53596e-15	3.92641e-13	8.51837	8.48419	8.58588	7.17128	7.53127	7.4001
KLHL4	1415.67	-0.950456	6.46789e-25	5.58805e-22	10.9057	10.9063	10.8888	9.69509	9.90318	9.93635
ACSS1	1805.31	-0.944685	2.65562e-18	1.0183e-15	11.1562	11.3217	11.3135	9.92337	10.2476	10.3041
SH3PXD2A	149.378	-0.942894	5.47978e-13	9.23614e-11	7.74464	7.80932	7.58168	6.4512	6.5012	6.55219
LRRC16A	201.299	-0.932186	1.29744e-13	2.42685e-11	8.1221	8.01534	8.24187	6.7968	6.97987	7.0908
CHL1	3840.89	-0.929323	1.09387e-28	1.67778e-25	12.2612	12.3264	12.3852	11.2209	11.3812	11.3457
HDAC9	799.484	-0.925072	6.59001e-17	2.19734e-14	10.2108	10.0139	10.0276	9.20713	8.89742	8.88304
RP11-344E13.3	26.567	-0.923662	1.12946e-09	1.30253e-07	5.58215	5.59152	5.50668	2.35587	2.27891	3.79078
ACKR3	70.6244	-0.919704	1.84529e-09	2.0811e-07	6.79554	6.48438	6.88892	5.32663	4.75534	5.44198
PCOLCE	497.653	-0.916967	1.54492e-13	2.82096e-11	9.50314	9.31175	9.4441	8.526	7.9686	8.29961
RUNX1	163.324	-0.898177	8.99946e-11	1.18995e-08	8.07678	7.87729	7.53303	6.56541	6.68801	6.61168
CLDN4	63.5225	-0.896728	3.40147e-09	3.64837e-07	6.732	6.386	6.5408	5.041	5.26933	5.02708
C8orf4	167.157	-0.889675	3.32499e-12	5.04937e-10	7.868	7.83441	7.84346	6.89992	6.66079	6.59703
CDC42BPG	236.586	-0.88882	1.37265e-13	2.53658e-11	8.35082	8.27102	8.37664	7.42575	7.15585	7.16217
DPYD	170.061	-0.886964	1.14665e-11	1.67499e-09	7.85016	7.84061	7.94612	6.46808	6.82913	6.87711
PRKCQ-AS1	100.199	-0.883999	4.58452e-10	5.62539e-08	7.31243	7.00993	7.11509	5.89956	5.87766	5.95971
VCY1B	31.4303	-0.883139	1.31185e-08	1.22033e-06	5.74551	5.67722	5.66557	4.20991	3.53556	3.15406
KCNC2	97.7014	-0.882036	1.38353e-08	1.27835e-06	7.73171	6.6908	7.02414	5.71391	5.53213	5.56748
FAM198B	825.865	-0.881953	2.67326e-22	1.6401e-19	10.0139	10.1513	10.1225	9.10292	9.14579	9.12683
COL25A1	440.238	-0.881922	1.93832e-12	3.09687e-10	8.95393	9.28243	9.42645	8.04776	8.04426	8.28598
ALOX12P2	17.9411	-0.8791	8.59669e-10	1.00653e-07	4.84604	5.50041	4.88677	2.35587	1.5492	0.991098
PTGER3	24.2151	-0.877514	8.2195e-10	9.69774e-08	6.08766	5.02144	5.24998	1.0213	2.95288	1.57308
IRF6	278.15	-0.869072	6.15057e-10	7.42815e-08	8.6987	8.48022	8.62896	7.8169	7.14607	7.12182
KRT8	40.5779	-0.857309	2.86462e-08	2.51071e-06	5.9153	6.04277	6.2309	2.6203	4.53328	4.23101
PCYT1B	13.2077	-0.853006	4.46177e-10	5.51892e-08	4.69427	4.56228	4.9865	1.0213	0	0
ISLR	59.8659	-0.852188	2.5782e-08	2.30866e-06	6.36402	6.36893	6.65129	5.25063	4.75534	5.11194
GRB7	21.7733	-0.849522	1.22966e-08	1.15708e-06	5.66614	5.14691	4.9375	2.35587	2.95288	2.79206
CADPS	635.054	-0.849109	5.49367e-17	1.87249e-14	9.65476	9.72455	9.76518	8.85278	8.6008	8.79275
GPR37	266.263	-0.847812	1.23201e-10	1.60141e-08	8.80133	8.29381	8.38123	7.37296	7.39755	7.45797
RAPGEF3	69.7011	-0.8434	2.718e-08	2.39591e-06	6.5815	6.84689	6.55711	5.17039	5.07688	5.62636
B3GNT7	61.4994	-0.842037	4.68444e-08	4.05932e-06	6.62413	6.45233	6.45635	5.46759	4.59208	5.02708
NIPAL2	96.7517	-0.835376	5.70114e-09	5.7529e-07	7.25029	6.91903	7.07033	5.89956	5.77988	6.00478
CASP1	26.4777	-0.833199	1.79065e-08	1.62515e-06	6.02541	5.18642	5.3281	3.62378	1.95971	2.79206
VCX2	40.7966	-0.825109	1.20965e-07	9.56369e-06	5.96036	5.85937	6.05829	4.68449	4.19684	4.30497
HSPB8	1351.16	-0.823816	4.0647e-15	1.00555e-12	10.9615	10.6897	10.727	9.70403	9.90898	9.93199
LGR5	1143.24	-0.822234	2.22795e-14	4.88175e-12	10.3955	10.6505	10.6194	9.47687	9.77104	9.55392
GPX3	15.6071	-0.821128	5.47878e-09	5.56514e-07	4.63992	5.29885	4.72293	1.6133	1.95971	0.991098
STK31	185.416	-0.809541	1.14031e-10	1.49488e-08	8.04576	7.91894	7.91482	6.92459	7.09616	6.81519
CAB39L	162.031	-0.804832	4.67344e-10	5.68899e-08	7.69219	7.87124	7.74722	6.89992	6.64699	6.68275
SEMA6B	666.45	-0.804118	7.91929e-09	7.78628e-07	9.98555	9.65935	9.83373	9.08114	8.25908	8.72027
AC114877.3	17.9699	-0.802911	5.33465e-08	4.59679e-06	4.7972	5.22488	4.9865	2.6203	2.54012	2.30766
DNAJC15	62.4377	-0.797422	2.51625e-07	1.90119e-05	6.25974	6.7579	6.50761	4.89884	5.50178	4.88963
SLC7A14	48.6333	-0.795662	3.46302e-07	2.45907e-05	6.00405	6.16648	6.49073	3.73953	4.99208	4.73769
BOC	49.603	-0.79405	3.24768e-07	2.3608e-05	6.29534	6.04277	6.27101	5.12854	4.34096	4.73769
SPINT2	103.285	-0.793241	2.76846e-07	2.05134e-05	7.32109	7.2053	7.16915	6.4512	5.50178	5.37489
NTM	420.947	-0.791788	4.39777e-14	8.76014e-12	9.00858	9.0979	9.20108	8.24673	8.19413	8.14711
CDH12	1046.03	-0.789134	2.15131e-09	2.40852e-07	10.3401	10.4712	10.5498	8.96999	9.64999	9.57462
ASS1	167.004	-0.787546	2.52139e-08	2.27489e-06	7.68549	7.84679	7.97676	6.30854	6.99084	6.82779
GLIPR1	929.71	-0.78648	3.5731e-11	4.9822e-09	10.288	10.3284	10.163	8.98473	9.41371	9.47802
VAMP8	23.0725	-0.785704	1.33661e-07	1.05133e-05	5.66614	4.7321	5.43788	2.6203	3.27344	2.98439
MMP11	63.433	-0.78192	5.52743e-07	3.73479e-05	6.75775	6.31647	6.63602	5.65616	4.64858	4.56785
S100A11	12.7527	-0.781904	4.34628e-09	4.47405e-07	5.10871	4.29945	4.60236	1.0213	0	0
EPAS1	263.329	-0.774842	9.89442e-09	9.5447e-07	8.10715	8.73793	8.4999	7.44293	7.43818	7.44167
PPM1L	177.391	-0.772679	3.30845e-07	2.39363e-05	7.47651	8.24319	8.08197	6.27056	6.85337	6.97097
GGT5	21.6248	-0.772179	3.44019e-07	2.45422e-05	5.10871	5.29885	5.16739	3.49794	3.12205	2.57009
NOS3	42.3145	-0.769145	6.3957e-07	4.22374e-05	6.29534	5.7047	6.16856	4.9478	3.65069	3.79078
XAF1	12.3887	-0.768902	1.00986e-08	9.68072e-07	4.98335	4.56228	4.32599	1.0213	0	0.991098
ARMCX4	190.27	-0.76862	1.31278e-08	1.22033e-06	7.80146	7.98204	8.19573	6.91231	7.20377	6.78966
KRT18	78.2119	-0.763888	6.41629e-07	4.22374e-05	6.53758	6.84689	7.01236	4.99515	5.8296	5.62636
SPINT1	30.2604	-0.758052	7.15367e-07	4.68902e-05	6.00405	5.53142	5.24998	4.20991	3.12205	3.5686
SLC15A2	215.854	-0.751524	3.4661e-09	3.69188e-07	8.30352	7.95941	8.19051	7.14003	7.34723	7.13201
LINC00523	14.385	-0.751219	9.80011e-08	7.99543e-06	4.46336	4.7321	5.03389	1.6133	1.95971	1.98663
SAMD3	70.0554	-0.742411	7.57958e-07	4.88469e-05	6.78305	6.43603	6.60497	5.62639	5.47078	5.268
TMEM144	49.5961	-0.742408	1.67206e-06	9.96454e-05	6.08766	6.29855	6.12546	4.43263	4.94774	5.11194
FSTL5	154.272	-0.742188	9.99269e-08	8.06411e-06	7.78277	7.6275	7.68178	7.01925	6.42238	6.53692
GBP3	191.467	-0.740815	1.15255e-07	9.20717e-06	8.24554	7.91306	7.8368	7.28043	6.88899	6.75049
CREB3L1	18.3029	-0.735605	3.97252e-07	2.76957e-05	5.43029	4.88401	4.6639	2.03184	2.54012	2.98439
CD36	2604.18	-0.730243	7.69425e-14	1.4759e-11	11.8795	11.6066	11.5945	10.8407	10.9002	10.8973
PTGS1	538.666	-0.726626	2.47447e-11	3.5142e-09	9.50504	9.41307	9.39049	8.78367	8.50459	8.47003
MYH7B	2474.01	-0.725129	1.05998e-09	1.23167e-07	11.828	11.6448	11.442	10.9899	10.7059	10.5755
GRIK2	851.731	-0.724485	6.70503e-16	1.94041e-13	10.0443	10.0914	10.1032	9.22462	9.36185	9.26062
SSX2	29.2743	-0.720492	3.64654e-06	0.000199041	5.3979	5.56179	5.53989	3.84667	3.65069	4.23101
SNCAIP	90.6216	-0.718738	3.55095e-06	0.000195213	7.46873	6.73143	6.72533	5.43362	5.64752	6.06987
SRRM4	136.225	-0.716602	2.67162e-07	1.9989e-05	7.24119	7.64178	7.61323	6.4512	6.68801	6.42529
MBTPS2	1222.6	-0.713822	1.03971e-12	1.6965e-10	10.4878	10.6663	10.654	9.6403	9.83938	9.89953
CYP21A2	444.875	-0.712863	3.85545e-09	3.9956e-07	9.26128	9.15628	9.09055	8.55789	8.08577	8.21582
DLK1	23382.4	-0.704788	3.79638e-14	7.86877e-12	14.9048	14.7321	14.9114	14.1114	13.9277	14.1604
CD79A	46.9409	-0.70469	5.24204e-07	3.5899e-05	7.34677	5.7047	5.16739	3.62378	3.53556	3.68396
TUBBP5	161.715	-0.703615	4.7845e-07	3.32057e-05	8.01406	7.50784	7.68178	6.9727	6.68801	6.66882
CEBPD	202.374	-0.702601	1.17049e-06	7.26844e-05	8.31657	7.89529	8.01859	7.29941	6.59043	7.23019
NPR2	66.1185	-0.702063	3.41912e-06	0.000189323	6.67907	6.33417	6.5243	5.62639	5.23284	5.34013
MCOLN2	115.672	-0.701173	3.88977e-07	2.73676e-05	7.29495	7.31632	7.17973	6.15022	6.51646	6.24916
MYB	266.333	-0.691325	1.18996e-08	1.12665e-06	8.45681	8.51942	8.28658	7.40837	7.73418	7.57469
ZNF135	130.302	-0.688899	2.61236e-07	1.96414e-05	7.33826	7.36879	7.54126	6.62683	6.45442	6.45808
C2	21.6425	-0.685048	5.1646e-06	0.000268524	5.49296	4.97707	4.9375	3.03708	3.65069	2.98439
LRRC8C	464.029	-0.682761	5.75502e-07	3.87151e-05	9.03778	9.36653	9.32055	7.89387	8.4097	8.5969
RP11-588H23.3	39.5878	-0.679663	1.35016e-05	0.00065534	5.9153	5.90745	5.75313	4.36214	4.94774	4.15306
RGS5	1220.47	-0.677397	2.27928e-07	1.73928e-05	10.357	10.8636	10.6165	9.4281	9.93618	9.83859
MAGEA1	13.9165	-0.676933	1.34158e-06	8.19806e-05	4.84604	4.56228	4.60236	1.0213	2.27891	2.57009
WSCD2	422.564	-0.67677	7.4339e-11	9.91488e-09	8.98969	9.10049	9.09335	8.22206	8.24998	8.38733
PDGFD	1931.57	-0.675671	4.30532e-15	1.04817e-12	11.2584	11.2135	11.2415	10.6159	10.4489	10.4334
NAV2	90.8471	-0.67229	5.14291e-06	0.000268306	6.732	6.91903	7.13696	5.65616	6.1366	5.95971
THSD1	65.1547	-0.671003	8.73e-06	0.000439019	6.63806	6.33417	6.45635	5.21107	5.4391	5.59722
NFE2L3	403.797	-0.670483	4.83591e-06	0.000254984	8.83196	9.13876	9.2268	7.45145	8.27263	8.34852
SERPINF1	112.787	-0.667936	1.72453e-05	0.000801542	7.73819	7.03179	7.04742	6.58101	5.70193	5.86509
EMB	3162.29	-0.664999	9.53611e-16	2.56605e-13	12.0423	11.8922	11.8876	11.2645	11.204	11.2001
ACOX2	140.377	-0.663757	1.89188e-05	0.000863621	7.90304	7.39432	7.50808	7.01925	5.90111	6.11168
MPZL2	24.0644	-0.663416	1.51764e-05	0.000716235	5.46196	4.93129	5.28957	3.49794	3.7573	3.5686
SEMA6A	1265.75	-0.662684	2.35634e-14	5.09035e-12	10.5655	10.603	10.6997	9.84315	9.90608	9.94938
GSPT2	285.069	-0.659071	3.67293e-09	3.86468e-07	8.46856	8.59477	8.41742	7.74946	7.70783	7.71015
A1BG-AS1	36.8143	-0.654535	2.62864e-05	0.00113237	5.82074	5.7047	5.80869	4.89884	3.65069	4.30497
TRIB2	719.626	-0.652302	2.71217e-13	4.78152e-11	9.79194	9.83744	9.79127	9.05624	9.12354	9.09331
MFAP2	34.7011	-0.651126	2.68286e-05	0.00114944	5.96036	5.4363	5.69535	4.28803	3.53556	4.68327
PLXNB3	111.526	-0.649524	2.35403e-06	0.000135737	7.32109	7.17616	7.04742	6.32717	6.30425	6.30429
APOL1	349.57	-0.647168	1.31332e-06	8.0575e-05	9.03778	8.81873	8.55373	8.21708	7.73418	7.90703
DOCK11	420.867	-0.645389	1.17488e-07	9.33691e-06	9.0664	8.89225	9.21399	8.03082	8.32557	8.42514
SYK	12.8331	-0.644091	8.76302e-07	5.6003e-05	4.89327	3.88481	4.9375	0	1.95971	1.57308
LOXL3	126.564	-0.643945	1.66122e-06	9.96454e-05	7.36364	7.22441	7.47412	6.58101	6.43849	6.5059
CSDC2	31.3709	-0.643478	2.91536e-05	0.00123184	5.98237	5.4363	5.24998	4.20991	4.34096	3.4432
CTSB	4246.97	-0.641318	5.89166e-11	7.92686e-09	12.5434	12.2346	12.309	11.5892	11.6382	11.7126
CD33	45.7085	-0.635975	4.60548e-05	0.00182053	6.31282	5.88361	5.83568	5.08543	4.90199	4.37531
WIPF3	27.554	-0.633441	4.64305e-05	0.00182603	5.29612	5.46871	5.3281	3.84667	4.119	3.98326
HEYL	59.8562	-0.630549	4.05943e-05	0.00163421	6.53758	6.06414	6.43885	5.50078	5.0351	5.34013
EEF1A2	472.618	-0.629627	2.33095e-09	2.59073e-07	9.3337	9.12612	9.14282	8.54998	8.41379	8.47805
PLEKHA7	38.4205	-0.628664	5.54615e-05	0.00209083	5.71953	6.20546	5.40221	4.68449	4.2707	4.50648
GRAMD3	79.7578	-0.628412	5.73311e-05	0.00214999	7.42921	6.51574	6.29065	5.79641	5.47078	5.40882
ACVRL1	62.0983	-0.627471	4.6172e-05	0.00182053	6.67907	6.0852	6.42114	5.596	5.23284	5.19208
ANXA11	662.015	-0.625918	3.60626e-11	4.98313e-09	9.69863	9.58554	9.74929	8.99641	8.99052	8.96232
HIST1H1C	4920.09	-0.623749	1.30462e-11	1.88776e-09	12.6551	12.4834	12.5631	12.0005	11.7602	11.8659
CTAG2	24.4322	-0.622214	5.52264e-05	0.00209083	5.33085	5.06449	5.24998	3.94641	3.65069	3.68396
FAR2	1070.82	-0.621961	4.33e-13	7.37929e-11	10.324	10.3383	10.4309	9.6643	9.72416	9.67391
AC004041.2	316.605	-0.619458	6.20984e-08	5.32103e-06	8.6514	8.58001	8.66327	8.07556	7.8289	7.77012
PCAT19	66.7333	-0.618561	3.39409e-05	0.00139942	6.38069	6.60592	6.43885	5.43362	5.50178	5.65492
UNC5B	1585.01	-0.616908	6.27911e-10	7.52414e-08	10.9143	10.9349	10.9641	10.2735	10.0454	10.3841
CGN	139.146	-0.615043	1.74752e-05	0.000809771	7.40497	7.46831	7.62874	6.17099	6.82913	6.78966
PPP2R2B	157.777	-0.612954	8.223e-06	0.000417993	7.93161	7.41109	7.60541	6.83634	6.81686	6.86494
TMEM178B	246.929	-0.611833	7.86736e-05	0.00283928	7.77017	8.56135	8.70046	6.65658	7.53877	7.55966
ZNF595	310.483	-0.610994	8.47468e-08	7.06438e-06	8.59537	8.65586	8.54558	8.03082	7.85314	7.73042
EPHA2	16.0154	-0.610095	2.12738e-05	0.000954085	4.46336	4.88401	4.9375	2.35587	2.27891	3.30586
LAPTM4B	3717.96	-0.609351	2.00553e-06	0.000116962	12.4875	12.0292	12.0233	11.6721	11.2837	11.2716
ZNF783	173.704	-0.60837	4.83768e-06	0.000254984	7.99253	7.66993	7.6892	7.10808	7.06536	6.80248
TMEM163	127.617	-0.607313	8.69965e-06	0.000438932	7.5223	7.14642	7.37639	6.54964	6.53156	6.55219
ATP6V0C	95.115	-0.605254	6.30423e-05	0.00234695	7.12727	6.79672	7.02414	5.79641	5.70193	6.45808
EPSTI1	19.5255	-0.604992	5.00998e-05	0.00194048	4.93901	5.29885	4.60236	3.20759	3.12205	3.4432
DDX60	93.4476	-0.603729	1.87701e-05	0.000859389	6.8564	6.97651	6.92707	5.9485	6.17558	6.11168
TNC	162.988	-0.603059	9.69672e-05	0.00337523	7.25029	8.00432	8.00081	6.08606	6.91225	7.02667
KCNN3	326.419	-0.598897	4.65731e-05	0.00182695	8.25009	8.7708	9.06796	7.485	7.94059	8.03206
TMEM229A	59.0162	-0.595832	0.000115359	0.00385485	6.62413	6.12641	6.18964	5.596	5.1954	5.07013
DOCK4	186.181	-0.595081	0.00010246	0.00351841	7.86208	8.05856	7.95845	6.12915	7.33867	7.16217
ABCB4	1356.21	-0.593935	3.24852e-09	3.50886e-07	10.7249	10.6932	10.6923	10.2072	10.0014	9.86633
PCDHA6	21.6233	-0.593794	8.17694e-05	0.00293164	5.06812	4.93129	5.24998	2.84369	3.41045	3.98326
DUSP5	343.163	-0.589364	5.95657e-07	3.9896e-05	8.84403	8.71447	8.65192	7.80366	8.16538	8.09073
EGR1	464.213	-0.586702	1.04988e-06	6.59964e-05	9.30996	9.14379	9.0594	8.60061	8.19413	8.55583
WBSCR17	797.377	-0.586285	7.279e-07	4.73073e-05	10.0311	9.85287	9.96636	9.51392	9.07024	9.10371
LAMB3	42.2237	-0.584713	0.000181392	0.00562059	6.10782	5.67722	5.8882	4.43263	5.1954	4.44239
SCARB1	25460.1	-0.58369	3.52294e-13	6.07133e-11	14.8698	14.9052	14.9719	14.3282	14.1871	14.3433
NOSTRIN	112.206	-0.582689	2.54219e-05	0.00110504	7.20421	7.05332	7.23146	6.17099	6.43849	6.49013
SSTR3	31.3173	-0.581389	0.000194041	0.00595241	5.46196	5.33446	5.66557	4.36214	4.03672	4.44239
CARKD	20.3061	-0.580656	0.000107522	0.00363253	5.36476	4.88401	4.6639	3.36005	3.53556	3.30586
ITGA11	90.5613	-0.579673	0.000102538	0.00351841	7.02494	6.62042	7.00048	5.89956	5.75436	6.30429
EPHA10	75.9383	-0.579504	7.45346e-05	0.00271547	6.74493	6.59128	6.5408	5.74194	5.70193	5.88933
THY1	29.1572	-0.578634	0.000200929	0.00611477	5.14819	5.50041	5.53989	4.28803	4.19684	3.98326
MAP6	133.655	-0.576554	2.03008e-05	0.000918508	7.5223	7.42767	7.25165	6.62683	6.79199	6.49013
ZNF229	587.438	-0.574616	6.60067e-08	5.59343e-06	9.31864	9.57813	9.57201	8.75301	8.90033	8.83705
AACSP1	44.5521	-0.571766	0.000219561	0.00661615	5.9153	5.88361	5.96357	5.08543	4.90199	4.79014
GJA1	1053.16	-0.569664	2.79213e-09	3.05898e-07	10.4606	10.2915	10.2115	9.69867	9.65172	9.71687
PCDH7	201.493	-0.569638	2.97499e-05	0.00125195	7.86208	7.98204	8.12637	6.84928	7.33867	7.43345
SEZ6	28.0782	-0.567857	0.000245056	0.00726936	5.46196	5.22488	5.40221	3.94641	3.65069	4.50648
LPL	889.975	-0.567157	5.9633e-06	0.000309004	10.2713	10.0357	10.01	9.70046	9.18452	9.26526
SDR42E1	352.805	-0.565488	7.02336e-08	5.88657e-06	8.82588	8.74125	8.6931	8.11896	8.09088	8.11149
VWA5A	140.849	-0.564812	2.32463e-05	0.00103348	7.58837	7.26188	7.54126	6.76983	6.70142	6.72378
MITF	812.017	-0.564492	1.58387e-10	2.02445e-08	9.88981	9.96787	9.97094	9.29016	9.33412	9.35067
DLGAP1	13.2876	-0.563331	5.89124e-05	0.0022039	4.39936	4.67768	4.47078	2.03184	2.27891	2.98439
HS3ST1	355.677	-0.560538	6.69505e-05	0.00246848	9.08177	8.54624	8.76858	8.37309	7.78547	7.88308
CALB1	399.414	-0.557668	0.000104694	0.00356842	9.44489	8.75117	8.63665	8.25648	8.11112	8.20137
ZNF649	149.806	-0.556987	2.56071e-05	0.0011095	7.38858	7.56891	7.6892	6.74234	6.95768	6.77672
MPZL3	86.9869	-0.55679	0.000247255	0.00729309	6.74493	6.51574	7.17973	5.65616	5.99125	6.13214
CD97	30.4155	-0.555009	0.000273569	0.00796204	5.96036	5.18642	5.24998	4.03969	3.53556	4.56785
CAND2	275.931	-0.554714	0.000142463	0.00459055	8.6514	8.35144	8.36742	8.10823	7.38928	7.31317
BMF	308.413	-0.554208	2.05015e-06	0.000119111	8.46856	8.67335	8.55373	7.77681	7.85314	8.06436
TFCP2L1	45.4721	-0.552663	0.000402485	0.0109262	6.31282	5.64922	5.91376	5.28913	4.70295	4.56785
EHD2	2428.3	-0.552225	1.57763e-08	1.44896e-06	11.5182	11.495	11.556	11.003	10.7026	10.985
MARVELD3	39.3968	-0.550287	0.000421266	0.0113384	5.96036	5.64922	5.75313	5.17039	4.47198	4.15306
PRKAG2	257.776	-0.550183	2.96775e-06	0.00016735	8.46465	8.20522	8.24187	7.642	7.68099	7.61886
H19	96.5789	-0.549865	0.000133477	0.00435591	6.80792	6.93071	7.09289	6.36371	6.15622	5.93663
EPCAM	61.7715	-0.549852	0.000326818	0.00923155	6.63806	6.1861	6.18964	5.46759	5.26933	5.59722
GPR37L1	14.7217	-0.548249	0.000126737	0.00416252	4.7972	4.56228	4.47078	2.35587	3.27344	2.57009
CES3	307.017	-0.547249	7.28963e-06	0.000373941	8.70864	8.61301	8.34411	8.01368	7.76645	7.88911
CACNA1B	108.632	-0.545841	0.000296992	0.00854645	6.77046	7.1564	7.43052	6.59644	6.01293	6.17221
ZIC1	150.215	-0.543501	3.27462e-05	0.00135767	7.51477	7.41109	7.70392	6.86211	6.7794	6.90115
SCG3	42.8195	-0.54236	0.000515754	0.0132555	5.74551	5.93091	5.98784	4.12731	5.11748	5.02708
ARHGDIB	31.0763	-0.542135	0.000425629	0.0113932	5.9153	5.36921	5.12425	4.43263	3.65069	4.44239
PHLDB2	330.844	-0.541117	1.69453e-06	0.00010035	8.66507	8.65234	8.6595	7.83001	8.15566	8.05367
IGJ	57.8983	-0.540792	0.000380203	0.0103764	6.22323	6.28041	6.25109	5.08543	5.40671	5.59722
GGT6	15.6142	-0.539183	0.000108745	0.00366578	4.46336	5.18642	4.4002	3.36005	1.95971	2.57009
AGTR1	585.393	-0.537962	3.08137e-05	0.00129131	9.45673	9.49796	9.5416	8.38647	8.95176	9.0156
PROX1	125.415	-0.537099	0.0001735	0.005442	7.05641	7.34279	7.50808	6.27056	6.71471	6.62618
TFPI2	107.129	-0.534533	0.000174217	0.00545335	6.94873	7.09544	7.20064	6.04165	6.51646	6.39174
GSAP	74.0021	-0.529547	0.000615701	0.0150857	6.92619	6.386	6.47364	6.10777	5.33965	5.53711
NRG4	256.993	-0.528829	8.23014e-06	0.000417993	8.20867	8.45213	8.21128	7.61194	7.61872	7.73711
SERPINB8	89.6817	-0.52664	0.000251438	0.00740223	6.94873	6.677	6.84973	6.15022	5.90111	6.17221
MAGEA9B	199.544	-0.526018	3.8814e-05	0.00157079	8.13689	7.88931	7.77538	7.30882	7.34723	7.17209
GPR56	253.896	-0.525871	1.14643e-05	0.000561787	8.38427	8.33395	8.09878	7.57346	7.61163	7.73042
RP11-138I17.1	49.2819	-0.525681	0.000691474	0.0164177	6.04646	6.12641	5.93888	5.32663	5.26933	4.68327
RASL11A	18.9514	-0.525036	0.000330422	0.00925149	5.18662	4.97707	4.47078	3.03708	3.85658	2.79206
MAGEL2	223.389	-0.522317	2.5173e-05	0.00110315	7.92594	8.15133	8.20093	7.44293	7.3214	7.57469
FAM107A	520.12	-0.521704	9.70801e-08	7.96264e-06	9.26578	9.22429	9.37217	8.7322	8.70104	8.67567
PIP5K1B	56.1458	-0.519921	0.000800807	0.0183052	6.42957	6.06414	6.14717	5.71391	4.99208	5.11194
PCSK6	585.937	-0.519154	3.40948e-07	2.44367e-05	9.30779	9.52132	9.54569	8.85599	8.87392	8.88606
DCLK1	392.879	-0.518056	1.90701e-05	0.000867943	8.71851	9.00428	8.97389	8.03649	8.39739	8.34852
SLC14A1	22.0426	-0.517487	0.000626029	0.0153094	4.74666	5.10629	5.24998	3.84667	3.12205	3.98326
SAMD4A	161.138	-0.516464	0.000927591	0.0204417	7.09732	8.12616	7.94612	5.74194	7.08597	6.91303
KDF1	19.64	-0.516366	0.000506069	0.0130675	5.33085	4.83513	4.47078	3.62378	3.27344	3.4432
HIST1H2AC	780.978	-0.512141	3.61881e-05	0.00147621	10.0994	9.75114	9.8067	9.47895	9.00682	9.2513
FLJ45974	134.65	-0.511733	0.000230677	0.00689692	7.3968	7.46831	7.30091	6.78338	6.35606	6.88918
DZANK1	86.403	-0.510529	0.000363007	0.0100502	6.75775	6.77096	6.768	6.15022	5.85383	6.11168
TMEM200A	748.683	-0.509551	3.55008e-05	0.00145203	9.71022	9.91299	9.86355	8.85278	9.31679	9.37663
TNFRSF1B	31.5516	-0.509093	0.000925492	0.0204247	6.02541	5.10629	5.20927	4.49984	4.2707	4.07066
L3MBTL3	753.765	-0.507296	2.68537e-08	2.38082e-06	9.85593	9.8281	9.75106	9.31603	9.22456	9.21818
PRSS56	41.7415	-0.506816	0.00114118	0.0237173	6.0672	5.59152	5.72453	4.79564	4.90199	4.93692
CSF1	40.9865	-0.506505	0.00115932	0.0240292	5.9153	5.62066	5.80869	4.89884	5.07688	4.50648
CPVL	459.059	-0.504002	3.81422e-06	0.000207455	9.22712	9.05319	9.03922	8.55789	8.62564	8.37451
RND3	363.453	-0.503642	0.000177891	0.00552326	8.6987	8.97919	8.7187	7.7286	8.28604	8.32649
SULT2A1	2160.38	-0.50313	9.56389e-06	0.000474728	11.4993	11.2949	11.2282	10.4914	10.8753	10.8487
FBXO2	25.309	-0.501183	0.000961307	0.0208516	5.46196	4.62114	5.43788	4.20991	3.94946	3.5686
ESR2	277.044	-0.500318	1.36987e-05	0.00066281	8.37598	8.48022	8.29633	7.7632	7.90625	7.69647
CPB1	2323.95	-0.499912	2.54323e-05	0.00110504	11.6776	11.314	11.342	11.0591	10.7821	10.6774
SERINC2	355.245	-0.499367	2.73213e-05	0.00116404	8.75413	8.69748	8.78945	8.15067	7.90044	8.34414
CACNA1G	493.541	-0.498178	5.5095e-05	0.00209083	9.01927	9.11848	9.49579	8.50979	8.59721	8.7101
NRXN1	19.27	-0.498131	0.000955454	0.0207885	4.93901	4.83513	4.77964	3.84667	3.27344	3.4432
PCDHA1	45.9056	-0.497173	0.00135019	0.0274295	6.33009	5.46871	6.08103	5.21107	4.119	5.11194
MARVELD2	68.861	-0.495337	0.00110781	0.023308	6.61006	6.46844	6.31003	5.89956	5.26933	5.78982
HIST1H4H	94.6537	-0.49515	0.00122342	0.0252216	7.25029	6.78389	6.69617	6.51756	5.80495	5.91317
ATF3	92.3487	-0.494708	0.000610583	0.0150327	7.07701	6.677	6.78195	6.21165	6.07609	6.15232
PCDHGB5	167.099	-0.494329	0.000367998	0.0101153	7.44515	7.64887	7.93991	6.7968	7.17521	7.04836
YBX2	11.4988	-0.493673	0.000146813	0.00470108	4.63992	4.67768	3.53442	2.03184	2.54012	1.57308
CTD-3088G3.8	33.4047	-0.491094	0.00157228	0.0304876	5.96036	5.14691	5.40221	4.43263	4.64858	4.30497
AKAP12	2287.49	-0.490402	0.000714379	0.016802	11.0397	11.6742	11.6253	10.259	10.901	11.0094
ABTB2	221.281	-0.490363	4.22572e-05	0.0016967	7.97067	8.11084	8.10434	7.41709	7.38097	7.59694
TMEM179	1765.86	-0.490232	1.0042e-07	8.06411e-06	11.0436	10.9924	11.0609	10.5411	10.3384	10.5811
PGM2L1	720.441	-0.490039	5.1152e-05	0.00197625	9.76996	9.79972	9.72061	8.82028	9.25672	9.35938
MYOF	639.408	-0.487204	1.04064e-06	6.56844e-05	9.68862	9.55756	9.45937	8.96405	9.04152	9.05899
SGCD	360.491	-0.486837	0.000611567	0.0150327	8.38013	9.07177	8.86673	7.79699	8.29049	8.2062
COCH	239.321	-0.486254	0.000114564	0.00384257	8.32951	7.99879	8.19573	7.74946	7.46989	7.48209
ENPP2	8295.47	-0.483512	5.04267e-06	0.000264878	13.4068	13.1867	13.2067	12.913	12.6002	12.6024
STK10	611.237	-0.481947	9.41625e-06	0.000468917	9.32942	9.56881	9.61939	8.89396	8.88277	9.06698
TSPAN1	42.1718	-0.4812	0.00205154	0.0374737	6.12771	5.62066	5.72453	4.74114	5.30492	4.37531
MTSS1	579.276	-0.480484	5.38251e-07	3.66919e-05	9.34649	9.41723	9.50423	8.88141	8.87687	8.90402
HIST1H2BJ	441.405	-0.479759	5.5476e-05	0.00209083	9.22019	8.92474	8.989	8.66425	8.39327	8.33092
RP1-86C11.7	62.7079	-0.479324	0.00151135	0.0295301	6.38069	6.10595	6.45635	5.71391	5.53213	5.44198
DISP2	75.3564	-0.479273	0.0011096	0.0233137	6.52264	6.45233	6.71083	5.84891	5.72838	5.98242
GBP1	1119.58	-0.479199	1.49238e-05	0.000706483	10.2567	10.4612	10.4254	9.61778	10.0135	9.80712
RHPN1	174.778	-0.478573	0.000503457	0.013022	7.85613	7.83441	7.51644	7.37296	6.92374	6.95956
CPLX2	242.133	-0.478004	9.02183e-05	0.00317378	8.0971	8.27561	8.19051	7.42575	7.58293	7.77664
TRIM13	11.6256	-0.477972	0.000254437	0.00747615	4.39936	4.43684	4.24775	2.84369	2.54012	0
PRSS35	36.9093	-0.477133	0.00185209	0.0348557	5.26054	5.88361	5.91376	3.62378	5.07688	4.56785
HIST1H2BG	39.84	-0.476466	0.00223364	0.0397606	5.89224	5.46871	5.78118	4.84816	4.90199	4.79014
F2RL1	29.5855	-0.475871	0.00213116	0.0385468	5.36476	5.59152	5.12425	3.84667	4.70295	4.23101
SLC35F3	13.6699	-0.475683	0.000670608	0.0160715	4.46336	4.14758	4.77964	2.6203	3.27344	2.30766
RGN	171.169	-0.475122	0.000449625	0.0118494	7.73819	7.5985	7.78233	7.36397	6.97987	6.84028
TSPYL5	153.441	-0.473566	0.000881212	0.0197265	7.33826	7.64887	7.6892	6.61172	6.80448	7.21108
CTD-2619J13.14	338.656	-0.47326	4.3333e-05	0.00173084	8.57016	8.5651	8.83698	8.18681	8.09597	8.00458
MARCH3	31.064	-0.473013	0.00241739	0.0418959	5.46196	5.36921	5.40221	4.68449	4.53328	3.98326
AC009411.2	13.4771	-0.472127	0.000759638	0.0175208	4.69427	3.97782	4.60236	3.03708	2.76121	2.57009
CABP1	76.7383	-0.471918	0.00136644	0.0275452	6.56701	6.51574	6.68137	5.87446	6.09655	5.65492
IL22RA1	73.7997	-0.471543	0.00238002	0.0414356	6.80792	6.40287	6.50761	6.25119	5.30492	5.50609
HEY2	610.734	-0.470863	1.24735e-06	7.71444e-05	9.5573	9.44397	9.48517	9.06459	8.94049	8.89806
NYNRIN	57.0151	-0.47046	0.00204224	0.0373793	6.0672	6.1861	6.31003	5.21107	5.37357	5.65492
HSD3B7	329.218	-0.469826	0.000589364	0.0147949	8.73156	8.46021	8.73672	8.37756	7.77916	7.81511
TNIP3	60.765	-0.469746	0.00200387	0.0368972	6.4455	6.29855	6.05829	5.62639	5.61953	5.30452
LIPH	28.2724	-0.469428	0.00129181	0.0265245	5.79609	5.36921	4.9865	4.62552	4.03672	2.57009
SLC7A8	4150.18	-0.469015	6.53444e-09	6.50813e-07	12.2893	12.1559	12.3002	11.7842	11.6972	11.7512
SLC9A2	68.5489	-0.468964	0.00224293	0.0398129	6.53758	6.20546	6.60497	5.21107	5.75436	5.95971
PIP4K2A	1327.89	-0.468548	1.11858e-08	1.06564e-06	10.6435	10.5462	10.6291	10.0839	10.1009	10.1179
DACT1	1684.51	-0.467566	1.60372e-06	9.68419e-05	10.9518	11.0091	10.9104	10.2505	10.4881	10.5434
CREB5	79.1662	-0.467492	0.00218598	0.0391125	6.47685	6.9538	6.92707	4.03969	5.96924	6.06987
KCNH2	471.67	-0.465133	0.000444181	0.0117261	9.31431	9.0744	9.06511	8.87826	8.24998	8.4498
FABP2	27.3789	-0.464149	0.00282187	0.0464896	5.3979	5.06449	5.24998	4.12731	4.119	4.44239
HIST1H2BK	1651.36	-0.463645	0.000515943	0.0132555	11.2454	10.7789	10.8178	10.6291	10.0441	10.3276
MT3	1409.68	-0.463636	0.000736395	0.0171654	10.9172	10.631	10.6606	10.517	9.76307	9.9537
IGDCC3	49.2443	-0.462472	0.00306398	0.0494167	5.96036	6.22457	5.91376	5.68532	4.8059	4.62672
DNAH12	72.3554	-0.462346	0.00271826	0.0454452	6.16668	6.83451	6.5408	5.36319	6.01293	5.78982
C1orf226	278.62	-0.4615	0.000457939	0.0119861	8.18039	8.44807	8.53738	7.485	7.93493	7.92473
PRDM16	54.6514	-0.460911	0.00242861	0.0419483	6.04646	6.16648	6.14717	5.43362	5.47078	5.23054
CHST1	812.824	-0.460078	2.77484e-05	0.0011757	10.0443	9.84363	9.83874	9.32995	9.21991	9.55581
CAPN5	464.501	-0.45813	0.000147831	0.00472244	9.26802	8.96789	9.09335	8.77012	8.36825	8.50183
ANKRD31	34.3365	-0.457894	0.00325088	0.0516705	5.33085	5.7047	5.6041	4.03969	5.0351	4.44239
MFI2	129.202	-0.457171	0.00199059	0.0367408	7.46091	7.0209	7.45684	6.9727	6.28655	6.58224
SLCO3A1	88.1038	-0.457119	0.00137685	0.0276778	6.59585	6.83451	6.84973	6.08606	6.1366	6.13214
CTSS	578.488	-0.457049	0.00053286	0.013599	9.63925	9.31621	9.35827	9.17151	8.73405	8.5821
PCDHGA9	19.6775	-0.456634	0.00147688	0.0289673	4.18831	5.22488	5.16739	2.6203	3.85658	3.5686
UBE2H	5356.11	-0.455341	8.98412e-08	7.40851e-06	12.6309	12.6025	12.6075	12.2444	12.076	12.0259
AC005077.14	423.251	-0.45532	0.000672397	0.0160893	8.96779	8.90711	9.11003	8.71462	8.01232	8.38307
KRT80	300.255	-0.454648	0.000104143	0.00356549	8.3209	8.5763	8.53738	7.79699	7.99608	8.00458
TLCD2	135.116	-0.454237	0.000875644	0.0196354	7.30371	7.33402	7.43934	7.00775	6.61899	6.59703
DISC1	133.14	-0.454225	0.000637218	0.0154891	7.40497	7.28026	7.31056	6.88743	6.74094	6.58224
KRT23	125.05	-0.454194	0.00162709	0.0313521	7.46873	7.2711	7.02414	6.67123	6.30425	6.82779
TNNT1	110.914	-0.454087	0.00138989	0.0278668	7.0355	6.9538	7.26164	6.68574	6.37293	6.26777
CLU	4466.03	-0.45344	3.6798e-05	0.0014971	12.3374	12.374	12.386	11.5491	11.9147	12.0045
SYP	646.593	-0.453194	3.11263e-06	0.000174239	9.61127	9.47221	9.62327	9.08388	8.9823	9.11916
ARHGEF34P	10.7175	-0.452989	0.000634088	0.0154375	4.39936	4.43684	3.66056	2.35587	2.54012	1.98663
AP3B2	504.807	-0.452914	0.000197424	0.0060441	8.97878	9.38363	9.30856	8.48926	8.78535	8.74041
MYRF	105.01	-0.452812	0.00107673	0.0227791	6.86827	7.10578	7.02414	6.4512	6.40608	6.30429
CTPS2	84.166	-0.452677	0.0018871	0.0353411	6.70578	6.64899	6.75392	6.28968	5.8296	5.98242
SUGCT	25.332	-0.452583	0.00318605	0.0509568	5.33085	5.14691	4.9865	4.20991	4.40795	3.4432
NLRP4	53.5649	-0.451822	0.00343419	0.0536718	6.16668	6.31647	5.78118	5.21107	5.53213	5.23054
CTC-550B14.7	16.1184	-0.451416	0.00226101	0.0399072	4.58343	4.56228	4.6639	3.20759	3.41045	3.30586
COL18A1	1182.74	-0.450476	0.00014227	0.00459055	10.2155	10.4571	10.6615	9.86084	9.77581	10.0789
AHR	585.864	-0.449998	0.000413067	0.0111543	9.37172	9.4762	9.51052	8.49751	9.11354	8.97086
MYO1D	874.458	-0.448793	2.74094e-05	0.00116456	9.80126	10.1223	10.0864	9.39759	9.55343	9.51744
GPR124	1155.68	-0.448638	8.99997e-05	0.00317337	10.481	10.3073	10.4594	10.1324	9.6993	9.78468
IFIT3	307.075	-0.447864	0.000277995	0.00806027	8.74772	8.38579	8.38581	8.04214	7.85914	7.98783
AC240274.1	2183.83	-0.447814	0.00083871	0.0189736	11.0586	11.5476	11.4277	10.381	10.9857	10.8663
GLTPD1	349.307	-0.447463	0.000758167	0.0175132	8.99241	8.44807	8.65192	8.26133	7.91203	8.19652
STAT3	3652.54	-0.447266	3.0065e-09	3.27047e-07	12.0331	12.0727	12.0556	11.5185	11.5799	11.6305
KLC3	102.734	-0.446721	0.00169386	0.0324756	6.77046	6.97651	7.1585	6.34555	6.21352	6.47419
ACTN4	18269.3	-0.446487	0.000106563	0.0036081	14.1515	14.4577	14.5583	13.7037	13.8266	14.0471
ZNF382	65.6704	-0.445921	0.00353914	0.0548872	6.55237	6.40287	6.14717	5.97235	5.37357	5.53711
CMTM7	60.5729	-0.444906	0.00371245	0.0569416	6.47685	6.0852	6.21042	5.17039	5.72838	5.62636
CASZ1	34.9138	-0.444876	0.00435432	0.0639718	5.3979	5.75812	5.47269	4.79564	4.119	4.88963
ZFHX4-AS1	18.7384	-0.44378	0.00303057	0.0489809	4.74666	5.02144	4.53807	3.84667	3.53556	3.30586
GLRX	313.04	-0.443703	0.000101068	0.00349141	8.65825	8.53098	8.39944	8.06451	8.04951	7.90703
SMG9	1257.34	-0.443092	6.06908e-07	4.04275e-05	10.4801	10.5566	10.5221	9.96707	9.98774	10.1408
TRIM28	8739.2	-0.443038	3.27608e-06	0.000182722	13.2266	13.3411	13.3862	12.6662	12.8416	12.9535
MYRIP	896.519	-0.44254	9.90117e-05	0.00342808	9.81818	10.1463	10.1563	9.35738	9.58814	9.61152
AHRR	831.44	-0.442539	0.000124698	0.00410434	9.70029	9.99316	10.1018	9.25898	9.4677	9.49983
ARHGAP29	27.9973	-0.442481	0.00418142	0.0620858	4.7972	5.46871	5.47269	4.03969	4.2707	4.44239
CTSH	88.2041	-0.441628	0.00271937	0.0454452	7.02494	6.57649	6.66641	6.23155	5.92418	6.17221
SEZ6L	605.078	-0.441551	0.00291017	0.0475866	9.1779	9.61298	9.76868	8.26616	9.02561	9.16208
RNF24	826.072	-0.441216	6.5533e-05	0.00242204	9.73474	9.91299	10.1101	9.30433	9.42184	9.49786
MYZAP	228.316	-0.439989	0.000358971	0.00996232	8.01939	8.07445	8.16413	7.61194	7.3214	7.67571
FMO5	158.779	-0.439708	0.00259416	0.0440634	7.85016	7.49216	7.43934	7.33665	6.72788	6.73719
KRT7	17.5078	-0.439452	0.00296157	0.0482213	5.02636	4.67768	4.32599	3.49794	3.41045	3.4432
DAGLA	263.571	-0.438256	0.000421364	0.0113384	8.17562	8.28928	8.40846	7.69314	7.56836	7.95949
RGS16	16.5962	-0.438107	0.00255014	0.0436054	4.26215	5.06449	4.53807	3.03708	3.53556	3.30586
BCL2L15	25.2505	-0.437327	0.00233716	0.0408749	6.00405	4.93129	4.32599	3.94641	3.85658	3.68396
ATF5	2172.22	-0.43731	5.24277e-07	3.5899e-05	11.2902	11.3322	11.2917	10.7418	10.7821	10.9487
KCTD12	1173.66	-0.437302	0.00379684	0.057986	10.0944	10.6663	10.6812	9.0975	10.0689	10.0576
SYNPO2	29.3059	-0.437255	0.00472391	0.0673876	5.22405	5.46871	5.28957	4.79564	3.7573	4.30497
HENMT1	29.9816	-0.437173	0.00460441	0.0661259	5.79609	4.83513	5.3281	4.36214	4.2707	4.44239
ITGA6	155.319	-0.436678	0.00193171	0.035957	7.65841	7.48425	7.53303	6.51756	7.11633	7.14214
RSPO4	31.2956	-0.436656	0.00491124	0.0689822	5.58215	5.02144	5.57235	4.79564	4.40795	4.07066
TSPAN8	32.6551	-0.436433	0.00457509	0.065828	6.02541	5.06449	5.20927	4.28803	4.70295	4.37531
PGBD5	1399.46	-0.435853	1.85071e-05	0.000849887	10.5809	10.6811	10.767	10.0702	10.1097	10.3518
HS3ST3B1	37.7341	-0.435017	0.00528401	0.0719771	5.69308	5.40315	5.75313	4.84816	4.85475	4.73769
CHRD	51.1583	-0.434681	0.00532497	0.0723422	6.4455	5.80963	5.80869	5.53323	5.07688	5.07013
ZNF283	310.009	-0.434084	0.000153586	0.00486717	8.44497	8.53098	8.5699	7.84301	8.15078	7.98783
LA16c-349E10.1	75.2442	-0.433806	0.00509614	0.0704821	6.80792	6.46844	6.43885	6.30854	5.37357	5.62636
LINC00624	15.4428	-0.433306	0.00274461	0.0456087	4.69427	4.36978	4.60236	3.36005	3.53556	2.57009
NPAS1	99.2421	-0.433302	0.00453705	0.0655883	7.32109	6.7579	6.71083	6.59644	5.96924	6.11168
TNNC1	25.7657	-0.433223	0.00341994	0.0536718	4.52465	5.67722	5.28957	3.20759	4.34096	4.15306
ALDH1A1	3798.23	-0.433185	2.44126e-05	0.00107598	12.2056	12.0875	12.0549	11.4042	11.7417	11.7015
FZD9	56.0803	-0.433118	0.00477511	0.0678093	5.9153	6.29855	6.21042	5.50078	5.15696	5.59722
PPAP2A	550.223	-0.432776	3.96925e-05	0.00160211	9.48205	9.19795	9.30615	8.8877	8.82572	8.79596
SLC29A1	818.058	-0.431894	2.39238e-05	0.00106053	9.7747	9.89819	10.0247	9.41074	9.30586	9.50964
RP11-421G1.2	18.0868	-0.430833	0.00417934	0.0620858	4.69427	4.78453	4.6639	3.49794	3.65069	3.5686
VWA1	138.292	-0.430744	0.00485001	0.0685209	7.70548	7.1564	7.38555	7.20188	6.28655	6.52149
MUCL1	1538.77	-0.4306	0.0024223	0.0419337	11.2299	10.5947	10.67	10.5911	10.0984	9.99757
MEIS3P2	17.0158	-0.429764	0.00343621	0.0536718	4.26215	4.7321	4.9375	3.20759	3.65069	3.30586
OSBP2	109.963	-0.428842	0.00223346	0.0397606	7.18535	6.91903	7.05892	6.65658	6.28655	6.44178
SLC9A9	63.9826	-0.42877	0.00562428	0.0759377	6.69249	6.35165	5.8882	5.36319	5.70193	5.7104
HMGN2P4	52.1327	-0.427885	0.00576845	0.0772046	5.9153	6.10595	6.14717	4.84816	5.33965	5.62636
DNM3	2309.13	-0.427157	0.000120532	0.0039929	11.2668	11.4632	11.4697	10.6431	11.0235	11.0059
OVGP1	45.456	-0.42568	0.00623841	0.0810888	6.14733	5.75812	5.66557	4.9478	5.33965	4.9827
OSGIN1	479.714	-0.425267	0.000155792	0.00491675	9.20623	9.0979	9.10726	8.47681	8.56822	8.84016
CD109	163.373	-0.424731	0.00650376	0.0834767	7.0872	7.95941	7.93368	6.10777	7.11633	7.22066
NPR3	52.8879	-0.42358	0.0057745	0.0772182	6.10782	6.10595	5.96357	5.21107	5.1954	5.62636
NBPF1	2562.69	-0.423527	0.000330194	0.00925149	11.3882	11.6541	11.6156	10.7496	11.2169	11.1287
ZFHX4	607.808	-0.423428	0.00479208	0.067868	9.08177	9.73957	9.7188	8.28534	9.17734	9.0293
NMNAT3	170.191	-0.423398	0.00243783	0.0420129	7.84416	7.45219	7.7185	7.39077	6.96882	6.88918
SP140L	176.933	-0.423094	0.00106636	0.022685	7.57395	7.74462	7.8301	7.27084	7.2683	6.98228
C12orf75	578.433	-0.422126	4.94429e-05	0.00192009	9.537	9.34268	9.30856	8.8877	9.00682	8.85254
TPD52L1	5016.14	-0.421995	1.67268e-06	9.96454e-05	12.6068	12.435	12.4684	11.9416	12.12	12.062
AC000403.4	130.061	-0.421893	0.00688329	0.0866797	7.0355	7.71115	7.32968	5.65616	6.76669	6.97097
PAM	9312.35	-0.421212	7.75339e-07	4.9758e-05	13.4949	13.3493	13.3386	13.0294	12.8893	12.8903
ZNF718	21.9321	-0.420866	0.00607934	0.0797647	4.84604	5.06449	4.88677	4.03969	3.7573	3.98326
APOL6	616.856	-0.420701	1.97329e-05	0.000895451	9.38211	9.54431	9.53338	9.06181	9.04941	8.93054
GRIN2D	35.9348	-0.420633	0.00684566	0.0864391	5.3979	5.83472	5.50668	3.94641	4.94774	4.93692
UBE2QL1	178.896	-0.419681	0.00478377	0.0678128	8.16604	7.30739	7.72573	7.34582	7.05495	6.98228
TRIB1	356.986	-0.418989	0.000262603	0.00768664	8.83498	8.68374	8.60562	8.07005	8.19887	8.35723
IGFBP3	721.059	-0.418877	0.00216836	0.0389898	10.0573	9.58184	9.55384	9.49139	8.99325	9.02109
CYP21A1P	73.9237	-0.418758	0.00708134	0.0885196	6.61006	6.53117	6.5243	6.30854	5.11748	5.73736
RP5-940J5.9	74.9883	-0.418537	0.00704852	0.0882524	6.04646	6.31647	7.26164	5.79641	6.0343	5.15256
PITPNM3	212.882	-0.417869	0.000644649	0.0155956	7.85613	7.9537	8.10434	7.45145	7.35574	7.5672
ITGA3	147.236	-0.417028	0.00521994	0.0715194	7.19481	7.6203	7.63644	6.38163	6.85337	7.21108
CPNE9	17.9064	-0.415801	0.00550916	0.0746687	4.63992	4.88401	4.53807	3.49794	3.53556	3.68396
ASNSP1	25.8841	-0.414606	0.00674934	0.0859099	5.52331	5.22488	4.60236	4.20991	4.2707	3.98326
RP11-57H14.4	157.396	-0.414503	0.00114446	0.0237534	7.4372	7.64178	7.54943	6.96082	7.00172	7.10121
PARP12	345.509	-0.414278	0.000201345	0.00611531	8.80442	8.54244	8.61734	8.22703	8.13604	8.15713
FSTL4	21.66	-0.414188	0.00311832	0.0499257	5.52331	4.88401	4.60236	4.36214	3.41045	2.30766
ZNF571-AS1	235.929	-0.413387	0.000428456	0.0114489	8.15154	8.09535	8.09878	7.46832	7.72106	7.65465
ISG15	35.1729	-0.413168	0.00800672	0.0971575	5.77102	5.46871	5.36563	5.12854	4.53328	4.23101
MYLK	464.397	-0.41277	0.00224839	0.039822	8.91727	9.24315	9.15359	8.12961	8.7535	8.72027
MIR145	23.3332	-0.412685	0.00490733	0.0689822	5.66614	4.97707	4.32599	3.94641	4.119	3.4432
ITPKC	470.886	-0.412534	0.000365712	0.0100705	9.09699	9.04246	9.18016	8.63838	8.37664	8.79916
CTSO	338.749	-0.41252	0.00029488	0.00850164	8.71523	8.49209	8.67826	8.27578	8.04426	8.10115
ZNF320	569.806	-0.412394	0.000183076	0.00566132	9.23173	9.53669	9.34893	8.83662	9.02027	8.82138
RUNX1T1	282.141	-0.412292	0.0034286	0.0536718	8.12705	8.5911	8.45708	7.40837	7.94624	8.05367
LEF1	1682.7	-0.412246	2.91339e-07	2.14834e-05	10.9649	10.8628	10.9371	10.457	10.4667	10.5116
HIST2H3A	173.864	-0.411118	0.00421274	0.0623399	7.77017	7.64887	7.7185	7.47669	6.66079	7.13201
SLC44A3	75.4801	-0.41102	0.00681781	0.0864328	6.83236	6.48438	6.27101	5.97235	5.59098	6.06987
TNFSF4	45.7308	-0.410855	0.00826186	0.0995729	6.0672	5.62066	5.8882	4.9478	5.40671	4.9827
GRPR	357.16	-0.40979	0.000148712	0.00472244	8.67186	8.64172	8.78945	8.31363	8.23622	8.12686
SMPD3	52.76	-0.409463	0.00763251	0.0935791	5.86879	6.26203	5.98784	5.25063	5.47078	5.37489
ZNF532	168.645	-0.408983	0.00116743	0.0241646	7.63775	7.6275	7.65171	7.25147	6.96882	7.15219
PTPRM	212.303	-0.4089	0.000626827	0.0153094	7.85613	7.99879	8.03032	7.45991	7.54622	7.39164
EMBP1	208.053	-0.408747	0.00154697	0.0301443	8.16604	7.82818	7.80982	7.49327	7.48548	7.28603
LINC01085	16.5848	-0.40866	0.00355778	0.0550649	5.10871	4.67768	4.07727	2.35587	3.7573	3.30586
BCAT2	1080.45	-0.408019	0.000329717	0.00925149	10.4508	10.1375	10.2953	10.0167	9.67741	9.73371
MAMLD1	374.948	-0.407116	0.00142924	0.0283959	8.52963	8.93057	8.87651	8.09743	8.2083	8.48602
RUNDC3A	186.983	-0.407098	0.00124138	0.0255575	7.85016	7.6275	7.86982	7.3996	7.17521	7.24904
RP11-274B21.3	132.616	-0.406798	0.00286148	0.0470915	7.11736	7.37735	7.4127	6.82328	6.57594	6.87711
DOC2B	37.8309	-0.405711	0.00904868	0.105865	5.9153	5.59152	5.40221	5.25063	4.119	4.73769
RP5-884M6.1	57.764	-0.405181	0.00869404	0.102713	6.02541	5.99906	6.47364	5.74194	5.1954	5.47439
TNS3	6421.71	-0.404364	0.00221736	0.0395924	12.5045	13.0125	13.0833	12.0867	12.3934	12.5636
ATP2B3	195.745	-0.403974	0.000896763	0.0200212	7.76383	7.90716	7.86327	7.44293	7.241	7.36595
RP11-180C1.1	62.0239	-0.403961	0.00696466	0.0874174	6.16668	6.22457	6.36665	5.68532	5.64752	5.56748
TSPAN13	2527.52	-0.403932	1.6258e-07	1.26581e-05	11.4815	11.5232	11.5069	11.0081	11.1078	11.0978
HIST2H2AA3	2762.08	-0.403808	9.35954e-05	0.00327008	11.6965	11.4955	11.7302	11.3056	11.0047	11.2223
CAMK2B	138.988	-0.402741	0.00279904	0.0463124	7.40497	7.2984	7.40371	7.06435	6.64699	6.77672
STAC	16.2716	-0.402126	0.00442942	0.0647033	4.84604	4.56228	4.47078	3.62378	1.95971	3.68396
C22orf34	96.9084	-0.401982	0.0039846	0.0600942	6.8564	6.9423	6.78195	6.36371	6.21352	6.3574
CFI	1820.96	-0.401642	0.000436536	0.0116241	11.3088	10.887	10.9151	10.5978	10.6378	10.479
NPTX1	482.709	-0.401392	0.0014465	0.0287016	9.0664	9.05319	9.31096	8.31829	8.81033	8.75367
ERBB3	36.1957	-0.400762	0.0102791	0.117307	5.66614	5.4363	5.53989	4.79564	4.47198	5.02708
AC018766.4	154.73	-0.400541	0.0069049	0.0868094	7.75747	7.70436	7.11509	7.14003	7.06536	6.58224
FUCA1	662.557	-0.400469	1.30327e-05	0.000634587	9.6148	9.5386	9.58002	9.19197	9.08823	9.12683
GATM	102.011	-0.4002	0.00495232	0.0693686	6.92619	6.88342	7.01236	6.12915	6.61899	6.33991
NR1D1	553.793	-0.40018	0.000901774	0.0200466	9.47431	9.30952	9.22169	9.05903	8.59362	8.86482
TNFRSF12A	503.786	-0.399705	0.000530071	0.0135504	9.10202	9.22429	9.26453	8.48512	8.74705	8.90104
CD82	950.499	-0.399594	0.00444455	0.0648624	10.3422	9.93345	10.1307	10.0066	9.26578	9.38305
L1CAM	19.0221	-0.398987	0.00730077	0.0903059	4.58343	4.83513	4.88677	4.03969	2.95288	3.79078
IRF1	330.189	-0.398824	0.000455182	0.0119343	8.67862	8.53863	8.54148	8.27098	7.98515	8.08024
FKRP	399.497	-0.398279	0.000148589	0.00472244	8.91441	8.79656	8.85358	8.50161	8.31251	8.3788
PAX6	17.3219	-0.398179	0.00735357	0.0907394	4.39936	4.67768	4.8342	3.49794	3.7573	3.30586
LZTS1	139.034	-0.39775	0.00196837	0.0363745	7.4131	7.33402	7.32968	6.86211	6.8413	6.86494
MEIS3P1	88.0328	-0.397731	0.00728743	0.0903059	7.02494	6.41954	6.72533	6.15022	6.09655	6.19184
NUDT4P1	43.1386	-0.397578	0.0102764	0.117307	5.86879	5.67722	5.75313	5.12854	5.15696	4.93692
TMEM102	131.002	-0.396232	0.00359568	0.0554277	7.22282	7.1564	7.45684	6.91231	6.70142	6.64053
FAM155A	450.961	-0.396047	0.000145597	0.00467189	9.11453	8.95079	9.01581	8.67519	8.55719	8.48998
PTPRZ1	344.238	-0.395664	0.00855107	0.101901	8.43304	8.73793	8.91815	7.3996	8.41379	8.25366
BIK	32.6759	-0.395611	0.00831593	0.0999606	6.14733	5.06449	5.03389	4.89884	4.2707	3.98326
CRABP2	23.8451	-0.395155	0.00864414	0.102698	5.46196	4.43684	5.12425	3.62378	4.19684	4.15306
NDRG1	221.16	-0.394659	0.00267964	0.0450923	8.09205	8.07445	7.90847	7.80366	7.33006	7.37456
RBMS3	194.754	-0.394554	0.00175407	0.0333795	7.94848	7.85294	7.70392	7.29941	7.50091	7.22066
CPEB1	62.9033	-0.394223	0.00910356	0.106345	6.22323	6.41954	6.16856	5.68532	5.40671	5.84043
CD44	226.997	-0.39404	0.00620129	0.0808118	8.35082	7.93642	7.93368	7.89387	7.25925	7.33098
RBM24	17.7765	-0.39394	0.0057973	0.0773882	4.89327	5.14691	3.88391	3.20759	3.27344	3.79078
PLAT	26.6832	-0.393522	0.00705421	0.0882524	5.79609	4.88401	4.9375	3.94641	4.70295	3.15406
ZNF880	740.945	-0.393424	3.10185e-05	0.00129635	9.69196	9.73291	9.78609	9.31603	9.38073	9.19649
ACOT2	68.6123	-0.392106	0.00869982	0.102713	6.52264	6.16648	6.45635	5.87446	5.64752	5.84043
KRT222	267.707	-0.391822	0.000442076	0.0116906	8.29475	8.24787	8.30118	7.75635	7.79801	7.90703
LOXL1-AS1	32.9856	-0.391674	0.0121093	0.132477	5.36476	5.29885	5.6041	4.74114	4.2707	4.84074
HIST1H2AE	53.3726	-0.391256	0.0122377	0.133311	6.0672	6.02108	6.18964	5.84891	4.64858	5.268
STEAP2	40.0856	-0.391227	0.0122355	0.133311	5.52331	5.85937	5.69535	4.9478	4.34096	5.30452
SUPT5H	4294.74	-0.391212	1.78185e-05	0.000823193	12.212	12.2721	12.3195	11.6893	11.8571	11.9515
LA16c-313D11.12	176.363	-0.390363	0.00206174	0.0376016	7.64467	7.66993	7.76839	7.06435	7.15585	7.37456
ZNF626	24.5837	-0.389934	0.0114853	0.127561	4.84604	5.26234	5.03389	4.20991	4.34096	3.89023
RPS18P9	50.3315	-0.388481	0.0114362	0.127108	5.98237	5.80963	6.10342	5.21107	5.47078	5.268
PTHLH	30.1479	-0.386552	0.0127201	0.136913	5.14819	5.26234	5.53989	4.62552	4.75534	3.89023
SNX22	38.6144	-0.386386	0.013315	0.140749	5.33085	5.67722	5.83568	4.68449	4.99208	4.9827
APBB2	944.494	-0.385981	0.00054202	0.0137869	9.88835	10.2326	10.1402	9.48725	9.76147	9.65812
TENC1	289.832	-0.385841	0.00176373	0.0334389	8.52963	8.27561	8.39036	8.14018	7.76645	7.8464
MVP	1565.77	-0.385318	0.000541877	0.0137869	10.967	10.6966	10.7896	10.5697	10.1976	10.3164
ERAP2	1747.93	-0.38521	8.46698e-06	0.000428602	10.9157	11.0471	10.9348	10.6016	10.5727	10.4629
SYNE1	4836.98	-0.384894	0.00790338	0.0963609	11.9804	12.6569	12.7315	11.5436	12.2303	11.9432
ARAP2	338.594	-0.384022	0.000837038	0.0189638	8.58102	8.7077	8.56183	7.97877	8.30814	8.17696
APMAP	5060.59	-0.383658	2.68452e-06	0.000154214	12.4628	12.4493	12.5776	12.0059	12.1012	12.1398
NCOA3	1517.56	-0.38358	0.00113614	0.0236768	10.5416	10.8575	10.9183	10.0975	10.4667	10.3659
TRIM50	14.9961	-0.383141	0.00347379	0.0541474	5.18662	4.43684	3.88391	3.73953	2.54012	1.98663
SV2B	645.898	-0.382729	0.00113423	0.023669	9.30779	9.74619	9.56195	8.95809	9.11855	9.17939
BCAM	890.302	-0.382536	0.000276205	0.00802353	9.97049	9.91152	10.1184	9.70581	9.40348	9.56525
GGACT	27.8709	-0.382526	0.0124017	0.134715	5.71953	5.06449	4.77964	4.43263	4.47198	3.98326
HOXB13	318.377	-0.382372	0.000904435	0.0200466	8.66167	8.45617	8.45708	8.21208	7.99608	8.00458
HID1	38.345	-0.38233	0.0143522	0.149547	5.93801	5.14691	5.69535	4.9478	4.75534	4.88963
CCDC106	323.184	-0.382268	0.00182515	0.0344331	8.60605	8.50387	8.55779	8.33679	8.01232	7.87096
RIPK4	53.7187	-0.382087	0.0131482	0.139949	5.93801	5.95398	6.27101	5.12854	5.40671	5.65492
KLRD1	152.412	-0.381557	0.00320164	0.0511009	7.62382	7.40273	7.4127	7.08638	6.97987	6.9248
MYOM1	58.1125	-0.381079	0.0132187	0.140019	6.08766	6.20546	6.21042	5.89956	5.1954	5.40882
GALNT6	31.3811	-0.380971	0.0146164	0.151579	5.22405	5.53142	5.28957	4.49984	4.34096	4.84074
ANKRD20A7P	31.9565	-0.380075	0.0135653	0.142804	5.18662	5.73166	5.28957	3.73953	4.64858	4.93692
TBX2	284.119	-0.379646	0.00357863	0.055276	8.40886	8.28474	8.43959	7.55777	7.90625	8.14711
SHANK1	3138.84	-0.37891	0.000224086	0.00672609	11.6161	11.878	11.9356	11.4102	11.2702	11.4655
GUCA1B	28.7937	-0.378502	0.0147044	0.152024	5.3979	5.14691	5.20927	3.84667	4.64858	4.62672
RERE	2331.97	-0.378216	2.63565e-05	0.00113237	11.2419	11.4229	11.4686	10.9514	10.9276	11.0142
NUTM2A	87.2833	-0.377909	0.0100112	0.114762	6.80792	6.57649	6.75392	5.97235	6.01293	6.44178
RP1-34B20.4	22.1238	-0.377338	0.0132109	0.140019	5.18662	4.97707	4.53807	3.94641	4.19684	3.79078
CLSTN3	1621.38	-0.37715	5.1703e-05	0.00198752	10.72	10.9041	10.9402	10.4548	10.3639	10.4969
ARHGAP18	3966.98	-0.376601	4.50219e-06	0.000240608	12.1655	12.1108	12.1531	11.829	11.7327	11.6417
MAST4	1265.01	-0.376435	0.00168556	0.0323569	10.2225	10.5669	10.7189	9.90953	10.0869	10.167
LINC01257	19.8764	-0.375504	0.0114186	0.127096	4.52465	5.29885	4.47078	3.62378	3.65069	3.98326
CPA4	45.7688	-0.375126	0.0154656	0.157978	5.69308	6.04277	5.75313	4.99515	5.23284	5.30452
GFRA2	295.143	-0.37413	0.0062178	0.0809581	8.26363	8.54624	8.49567	7.5178	8.02838	8.18187
PARVB	301.421	-0.373669	0.00513449	0.0708209	8.63064	8.41519	8.32994	8.29009	7.75362	7.82142
MMP24	387.124	-0.373432	0.0122653	0.133516	8.43703	9.00428	9.0594	7.72158	8.45	8.54824
EFNA5	28.2831	-0.373187	0.0154526	0.157978	5.33085	5.18642	5.20927	3.62378	4.8059	4.44239
DHRS1	144.672	-0.371739	0.00615493	0.0804126	7.53725	7.36879	7.32015	7.12946	6.91225	6.68275
HMOX1	685.925	-0.371287	0.00233212	0.0408749	9.91435	9.43988	9.50001	9.28302	9.10851	9.13699
CTD-2589H19.6	20.9335	-0.371236	0.0149431	0.154134	4.74666	4.83513	4.9375	3.62378	3.94946	4.15306
ACAP3	613.602	-0.371196	0.000638997	0.0155078	9.46652	9.59474	9.31337	9.15597	8.90903	9.02109
COL11A2	66.9723	-0.370966	0.0170844	0.168623	6.71895	6.40287	5.91376	6.06403	5.59098	5.40882
ZNF876P	26.5378	-0.370905	0.0152981	0.156742	5.43029	5.40315	4.47078	4.28803	4.2707	4.23101
HS6ST1	946.034	-0.370827	0.00111364	0.0233665	10.1269	10.007	10.1334	9.80047	9.37027	9.74537
MED29	3002.48	-0.370193	7.40951e-07	4.79523e-05	11.746	11.7038	11.7578	11.3782	11.2997	11.3468
DMD	738.887	-0.369941	0.0141419	0.147758	9.18028	10.037	10.0144	8.7322	9.47358	9.31756
SHROOM1	237.008	-0.369806	0.00518538	0.0712665	8.13689	8.14633	8.05924	7.94902	7.38928	7.5058
SLC12A2	999.62	-0.369277	0.0124354	0.13489	9.83794	10.4193	10.3337	9.05903	9.93618	9.83859
HYDIN2	20.1467	-0.368936	0.0151955	0.155899	4.58343	4.83513	4.9375	3.94641	3.94946	3.68396
RP11-346C4.3	27.1241	-0.368443	0.0177536	0.172018	5.02636	5.18642	5.24998	4.56405	4.40795	4.07066
MIR503HG	382.65	-0.368307	0.00867798	0.102713	9.10202	8.87724	8.37664	8.43019	8.40151	8.05902
NTN5	15.7443	-0.368085	0.0103335	0.117753	4.74666	4.56228	4.24775	3.62378	2.54012	3.68396
FAM66B	43.4127	-0.367786	0.0175672	0.171413	5.89224	5.75812	5.6041	5.17039	5.11748	5.07013
CTGF	105.164	-0.367662	0.0162068	0.163217	6.50754	7.59116	7.05892	4.9478	6.72788	6.37467
SNHG23	66.3743	-0.367492	0.0132546	0.140303	6.36402	6.33417	6.27101	5.87446	5.80495	5.62636
ZNF141	297.172	-0.366937	0.00141085	0.0281399	8.27259	8.50387	8.47865	7.97877	8.0755	7.8951
PRR22	70.0863	-0.366876	0.0127137	0.136913	6.49228	6.41954	6.27101	5.8229	5.90111	5.84043
PLD3	5231	-0.366547	0.000450691	0.0118571	12.5992	12.4268	12.611	12.2472	11.9071	12.2055
ZNF132	115.195	-0.365504	0.00989801	0.113635	6.93751	7.36017	6.93957	6.48476	6.66079	6.59703
HCRTR2	198.013	-0.365046	0.00525964	0.0719005	7.95406	7.64178	7.93991	7.56563	7.20377	7.35729
ARHGAP24	125.694	-0.36444	0.00814683	0.0985751	7.19481	7.37735	7.03583	6.86211	6.72788	6.55219
ATAD3B	461.958	-0.363985	0.000302226	0.0086808	9.07667	9.10049	8.95555	8.68965	8.58279	8.62964
ZNF578	240.791	-0.363615	0.00335097	0.0528777	8.28593	8.10053	7.97068	7.58123	7.60451	7.82771
TNS1	754.296	-0.363538	0.00242807	0.0419483	9.51263	9.75935	9.98608	9.20713	9.28818	9.45992
CYP1B1	21.1983	-0.363511	0.0152179	0.156024	4.33238	5.02144	5.16739	3.62378	3.7573	4.23101
ETV5	1445.82	-0.363101	0.000656663	0.0157867	10.7849	10.6628	10.6262	10.4821	10.1445	10.1707
SYTL3	16.2159	-0.363026	0.013685	0.143472	4.58343	4.7321	4.24775	3.49794	3.65069	3.30586
RP11-288H12.4	44.7383	-0.362986	0.0200222	0.186347	5.82074	5.73166	5.96357	4.28803	5.53213	5.19208
NSUN5	511.899	-0.362862	0.00173586	0.0331151	9.31431	9.14127	9.14552	8.96999	8.56087	8.75037
HSH2D	18.6597	-0.362847	0.0133108	0.140749	4.89327	4.50093	4.77964	4.28803	3.12205	3.30586
USP2	58.2593	-0.362653	0.0170819	0.168623	6.12771	6.04277	6.27101	5.79641	5.37357	5.50609
PLXNC1	2175.66	-0.362588	0.000343832	0.00958853	11.3223	11.2669	11.2465	11.0535	10.8317	10.6947
ALDH16A1	807.136	-0.36246	0.000139437	0.00452211	9.87076	9.77401	9.89115	9.49757	9.32549	9.49786
ATP8B1	420.345	-0.362308	0.00466968	0.0668131	8.57379	9.11336	9.0479	8.3686	8.53862	8.49789
MIR22HG	209.785	-0.361964	0.00909548	0.106331	7.76383	8.14633	7.9021	7.09727	7.69447	7.49794
CACNA2D1	2884.77	-0.361426	0.00692559	0.0869981	11.4056	11.8746	11.817	10.8432	11.4131	11.3852
CDK11A	57.1393	-0.361239	0.0187853	0.178519	6.18578	6.14658	6.05829	5.68532	5.07688	5.73736
DOCK8	2124.89	-0.360805	0.00217617	0.0390036	10.9622	11.3179	11.4436	10.6716	10.9205	10.8556
UACA	2613.57	-0.360628	0.000441196	0.0116875	11.4183	11.6496	11.5529	10.9529	11.2601	11.1664
CCDC96	72.5671	-0.360614	0.0154702	0.157978	6.36402	6.45233	6.5243	6.12915	5.61953	5.91317
GPC1	1960.77	-0.360441	0.00199341	0.0367488	10.9649	11.094	11.3314	10.7846	10.4696	10.8355
IFIT2	209.919	-0.360427	0.00661085	0.0845681	8.18988	7.69069	7.88282	7.58123	7.43818	7.37456
EHD3	172.55	-0.359819	0.00363723	0.0560118	7.7252	7.61307	7.58963	7.27084	7.13623	7.19172
HOXA10-AS	149.074	-0.359701	0.00683032	0.0864391	7.57395	7.26188	7.48268	6.86211	7.11633	6.93648
SLC6A17	67.5342	-0.359296	0.016572	0.165483	6.56701	6.28041	6.16856	5.71391	5.75436	5.91317
NDRG4	141.207	-0.359233	0.00796277	0.0968068	7.5223	7.39432	7.16915	7.0532	6.7794	6.84028
TLR1	50.0139	-0.359014	0.0210097	0.191359	5.49296	6.06414	6.2309	5.21107	5.33965	5.37489
ALX4	146.314	-0.358034	0.00728793	0.0903059	7.53725	7.2526	7.44812	7.03066	6.76669	7.03756
CTD-2350C19.2	19.2603	-0.357766	0.0176253	0.171592	4.89327	4.56228	4.72293	4.03969	3.85658	3.4432
ITGA1	7866.86	-0.357754	0.00425291	0.0626621	12.9663	13.3107	13.1473	12.3406	12.8707	12.8325
ETV4	233.236	-0.357605	0.00289272	0.047453	8.08698	7.95941	8.16413	7.73559	7.49321	7.67571
DOCK9-AS2	75.5302	-0.35759	0.0166025	0.165679	6.78305	6.31647	6.36665	6.04165	5.94688	5.88933
CLDN15	267.708	-0.356298	0.00571336	0.0768024	8.46465	8.36871	7.9523	7.80366	7.87699	7.796
MRC2	129.903	-0.356011	0.0226463	0.201361	6.67907	7.58378	7.59754	5.9485	6.57594	7.13201
CDON	1134.77	-0.35581	0.00399755	0.0601712	9.99235	10.5622	10.4453	9.848	10.0014	9.88152
CD22	27.6919	-0.355593	0.019662	0.184224	5.69308	5.06449	4.72293	4.12731	4.119	4.68327
DAPP1	70.4069	-0.355382	0.0203994	0.188146	6.732	6.28041	6.18964	6.12915	5.72838	5.59722
MZF1	503.195	-0.355181	0.00298013	0.0483696	9.26353	9.3273	8.90547	8.86876	8.6977	8.66518
TSHR	71.3356	-0.35493	0.0171096	0.168674	6.53758	6.41954	6.29065	6.10777	5.80495	5.7104
NFKBIB	389.644	-0.354827	0.00104597	0.0223442	8.8075	8.7708	8.82356	8.34138	8.27263	8.54061
ULBP2	73.4844	-0.354491	0.0212358	0.192934	6.33009	6.71802	6.38505	5.39883	6.2505	5.88933
SLC1A2	73.0794	-0.354358	0.0206026	0.189223	6.82019	6.12641	6.38505	6.06403	5.90111	5.68293
C10orf82	515.009	-0.354162	0.00178568	0.0338133	9.36964	9.00704	9.21656	8.84956	8.67407	8.8308
PGPEP1	740.499	-0.35393	0.00180044	0.0340508	9.82733	9.61479	9.73502	9.52807	9.14824	9.22534
COL6A2	1393.74	-0.35355	0.000715327	0.016802	10.6667	10.5901	10.6445	10.414	10.0309	10.217
CEACAM19	96.9992	-0.352961	0.0116435	0.129038	6.77046	6.80943	6.92707	6.30854	6.47018	6.26777
B3GALT6	598.319	-0.352831	0.00174325	0.0332149	9.52017	9.26177	9.46586	9.14289	8.81651	9.03474
PANX2	41.8375	-0.352791	0.0233959	0.20647	5.49296	5.67722	5.91376	5.21107	4.90199	5.07013
FN1	446.205	-0.352419	0.016395	0.164465	8.78576	9.0875	9.22424	7.90631	8.80412	8.68954
CCDC97	1291.5	-0.35238	1.63966e-05	0.000764413	10.4645	10.5242	10.5508	10.135	10.1059	10.1583
RIMBP3	46.2697	-0.351777	0.0238908	0.209872	6.02541	5.88361	5.6041	4.79564	5.26933	5.47439
GPR22	369.373	-0.351086	0.00302519	0.0489455	8.71194	8.85596	8.60954	8.08654	8.36825	8.43752
PCDHGA2	35.777	-0.350764	0.0242854	0.212366	5.3979	5.93091	5.12425	4.84816	4.47198	4.9827
C1S	2205.96	-0.350742	0.00039951	0.0108647	11.223	11.2094	11.4332	10.7582	10.9863	10.9349
PRRG4	19.4011	-0.350377	0.0188389	0.1787	4.46336	5.02144	4.72293	3.36005	4.19684	3.68396
WDR63	14.586	-0.349948	0.0130305	0.139151	4.39936	4.36978	4.53807	2.35587	3.85658	3.15406
LGALS8	815.025	-0.349624	0.000199966	0.00609756	9.88105	9.88023	9.79815	9.36641	9.56448	9.4579
KIF13B	349.78	-0.349123	0.00391967	0.059407	8.44893	8.78373	8.70413	8.03649	8.32989	8.29054
EPPK1	27.1033	-0.349114	0.015484	0.158013	4.33238	5.75812	5.36563	3.20759	4.59208	4.30497
MEG8	84.2805	-0.348928	0.016723	0.16633	6.75775	6.70447	6.45635	6.17099	6.28655	5.93663
ZNF446	410.06	-0.348795	0.000830698	0.0189039	8.90292	8.81558	8.88623	8.55789	8.35558	8.48998
GBP1P1	32.8172	-0.348591	0.0179869	0.173438	6.08766	4.56228	5.47269	4.62552	3.7573	4.84074
AMPD2	1620.14	-0.348575	0.000175646	0.00548399	10.7379	10.913	10.8726	10.4031	10.3921	10.5681
USP51	346.364	-0.347796	0.000988821	0.0213439	8.60959	8.65938	8.60954	8.1817	8.31688	8.17696
SLC15A3	15.2942	-0.347482	0.0151086	0.155423	4.7972	3.88481	4.60236	3.62378	3.27344	3.15406
SH3BP1	30.0146	-0.347374	0.025918	0.221589	5.46196	5.02144	5.28957	4.43263	4.59208	4.62672
IKZF4	560.909	-0.347161	0.00102232	0.0219306	9.26353	9.29604	9.3973	8.92791	8.76313	9.05632
ECE1	3305.17	-0.346815	9.84565e-05	0.00341657	11.7659	11.8859	11.9488	11.4113	11.4617	11.5853
RP5-1119A7.17	14.9685	-0.346004	0.0164271	0.164521	4.63992	3.97782	4.60236	3.49794	3.41045	3.15406
SPRY3	452.623	-0.345815	0.0017093	0.0327307	8.98969	9.05051	8.99799	8.78704	8.58279	8.43752
ZNF547	109.727	-0.345406	0.0119028	0.130871	7.11736	6.87134	7.01236	6.61172	6.45442	6.55219
NRG1	102.591	-0.345372	0.0239809	0.210522	6.59585	6.98774	7.21099	5.84891	6.63306	6.53692
CNTNAP2	86.0426	-0.345211	0.0194099	0.182419	6.46126	6.73143	6.823	5.89956	6.3896	6.15232
GRIN2C	613.042	-0.345149	0.00112112	0.0234914	9.51073	9.49992	9.32294	9.05065	9.17734	8.90996
FMN1	33.5591	-0.344777	0.0269806	0.227045	5.18662	5.59152	5.47269	4.74114	5.0351	4.23101
AIM1L	15.4414	-0.344514	0.0167762	0.16633	4.58343	4.22551	4.60236	2.84369	3.27344	3.89023
DHRS2	127.239	-0.34423	0.0123223	0.133978	7.38032	6.9652	7.27155	6.67123	6.79199	6.78966
SCN9A	35.7193	-0.344067	0.0275921	0.229771	5.26054	5.59152	5.6041	4.56405	4.99208	4.88963
KCNMA1	895.249	-0.344006	0.000603027	0.0149868	9.84696	10.0691	10.0422	9.48518	9.65862	9.64927
DVL1	675.407	-0.34387	0.00684865	0.0864391	9.71351	9.61298	9.47018	9.44525	8.84399	9.1546
IQSEC3	24.6343	-0.343756	0.0251118	0.217476	5.14819	4.56228	5.28957	4.12731	4.119	4.37531
AP000688.29	15.3718	-0.343672	0.0173551	0.170091	4.69427	4.62114	3.98383	3.62378	3.12205	3.4432
TMEM108	116.443	-0.343351	0.0135322	0.142553	6.95987	7.16631	7.13696	6.7968	6.3896	6.65474
DPP4	201.134	-0.34328	0.00980728	0.112846	7.92025	7.89529	7.77538	7.71452	7.25015	7.23965
ZNF613	298.254	-0.343084	0.00158598	0.0307143	8.421	8.40266	8.40846	7.91864	8.04951	8.06436
RASSF5	506.069	-0.343037	0.00031646	0.00902206	9.1945	9.13624	9.16162	8.81369	8.75028	8.78308
NPAS2	541.169	-0.34294	0.000769591	0.0177237	9.26802	9.25945	9.26453	8.98473	8.72423	8.90402
TMEM145	637.373	-0.342329	0.00161255	0.0311501	9.64616	9.46018	9.39049	9.25412	9.00952	9.04287
NLRP1	310.959	-0.341775	0.00849074	0.101584	8.72831	8.43583	8.25693	8.24183	7.91203	7.97656
ARSJ	79.5485	-0.34171	0.0190178	0.17996	6.39717	6.66306	6.60497	6.01892	6.19468	5.95971
GRN	6503.96	-0.341689	0.000577271	0.0145628	12.887	12.722	12.9248	12.5223	12.2834	12.5638
ZNF528	465.6	-0.340645	0.0044751	0.065117	9.22712	8.99318	8.93697	8.78704	8.7077	8.41265
NEURL1B	3454.51	-0.340388	0.000154452	0.00488452	11.8318	11.9015	12.0477	11.5897	11.4672	11.6051
RHEBP1	60.4863	-0.340024	0.0257255	0.220558	6.41346	5.93091	6.18964	5.56495	5.80495	5.53711
ZNF324B	232.323	-0.339195	0.0069712	0.0874279	8.22723	7.94796	7.99484	7.81029	7.48548	7.60428
HIST1H2BC	107.96	-0.339106	0.0200865	0.186606	7.21354	6.80943	6.92707	6.7001	6.57594	6.17221
KIAA0040	131.162	-0.338911	0.0171424	0.168761	7.04599	7.4763	7.24159	6.50126	6.96882	6.85266
PROCR	171.593	-0.33862	0.0131388	0.139947	7.74464	7.55388	7.61323	7.47669	7.11633	6.91303
ARHGEF5	14.8326	-0.338578	0.0168739	0.166975	4.63992	3.88481	4.6639	3.49794	2.76121	3.5686
FOSB	69.4694	-0.338574	0.0222605	0.19939	6.39717	6.41954	6.29065	5.74194	5.77988	6.0485
MAOA	153.961	-0.338296	0.0292698	0.237503	7.97617	7.2984	7.24159	7.45145	6.57594	6.62618
ZDHHC11	147.318	-0.338223	0.0105341	0.119506	7.36364	7.59116	7.27155	6.92459	7.0757	6.9248
ZFHX2	92.5552	-0.338209	0.0220435	0.198301	6.66553	7.09544	6.50761	6.19146	6.339	6.28615
MSRA	379.341	-0.337895	0.00237516	0.0413979	8.89133	8.59844	8.76156	8.3909	8.29049	8.39582
RPS6KC1	2246.54	-0.337648	5.65924e-05	0.00212749	11.3638	11.2852	11.2659	10.9103	11.0275	10.8762
ACSF2	534.836	-0.337353	0.00422863	0.0623642	9.43295	9.12865	9.18279	9.03657	8.69099	8.79596
DMBX1	66.8804	-0.337205	0.02616	0.222788	6.34715	6.386	6.25109	5.36319	5.94688	5.98242
PLAGL1	6399.2	-0.336746	2.96226e-06	0.00016735	12.7784	12.8528	12.8017	12.4889	12.4496	12.4243
EFR3B	443.016	-0.336455	0.00296591	0.048239	8.86195	9.06648	9.00395	8.38202	8.63964	8.70328
SPARCL1	206.973	-0.336273	0.00439353	0.0644164	7.93161	7.90716	7.82337	7.50967	7.52374	7.41687
PARP8	802.203	-0.336178	0.000899125	0.0200447	9.97598	9.78853	9.70423	9.49345	9.46966	9.37448
TG	30.8621	-0.336159	0.0312552	0.24774	5.26054	5.36921	5.24998	4.68449	4.8059	4.30497
POMC	30.5622	-0.33584	0.0302087	0.243223	5.52331	5.02144	5.3281	4.89884	4.64858	3.98326
SORCS1	1462.65	-0.335815	0.00255694	0.0436729	10.8985	10.6102	10.565	10.4633	10.2453	10.1916
CEP170B	939.628	-0.335658	0.0019185	0.0358416	9.86633	10.1587	10.1348	9.69867	9.5273	9.77169
ITGA10	18.4002	-0.335403	0.0254078	0.219058	4.69427	4.83513	4.4002	3.94641	3.53556	3.79078
CASC15	29.0215	-0.335085	0.0309137	0.246058	5.29612	5.40315	4.9375	4.79564	4.119	4.50648
DENND2D	110.081	-0.334877	0.0255299	0.219618	7.29495	6.9423	6.80944	6.87482	6.3896	6.19184
SLC20A2	2338.21	-0.334493	0.00131556	0.0268324	11.3267	11.3106	11.4697	10.7963	10.9836	11.1596
CHAC1	71.3687	-0.334025	0.0313769	0.247944	6.86827	6.0852	6.25109	6.12915	5.80495	5.56748
ZNF225	217.277	-0.333837	0.00452016	0.0655295	8.01406	7.99323	7.8567	7.50149	7.58293	7.58215
HIST1H3G	118.073	-0.333224	0.0212582	0.192934	7.36364	7.09544	6.83642	6.86211	6.5465	6.47419
GCNT1	267.46	-0.333031	0.00527233	0.0719458	8.29035	8.18586	8.29146	7.63454	7.9686	7.93058
CCT8P1	51.4576	-0.332353	0.0332868	0.256559	6.0672	6.26203	5.57235	5.62639	5.50178	4.84074
PLIN2	21.0288	-0.332017	0.0277805	0.230572	4.7972	4.50093	5.12425	4.28803	3.94946	3.5686
TLR6	169.583	-0.33196	0.025772	0.220833	7.25933	7.9651	7.62874	6.75615	7.18479	7.4001
RP11-458F8.4	64.3659	-0.33144	0.0280829	0.232202	6.33009	6.36893	6.08103	5.97235	5.56186	5.68293
CDKN1A	2888.5	-0.331129	0.00187443	0.0351467	11.8016	11.5213	11.6887	11.457	11.1303	11.2727
RP11-890B15.3	114.589	-0.33006	0.0223303	0.19939	6.8564	7.2984	7.02414	6.30854	6.66079	6.77672
ZFP36	258.699	-0.329507	0.0068829	0.0866797	8.2815	8.18586	8.15344	7.96694	7.57566	7.8464
ZNF676	49.3808	-0.329464	0.0316353	0.249239	5.93801	5.99906	5.75313	5.32663	5.37357	5.37489
ENOX1	46.2476	-0.329439	0.0349197	0.262548	5.74551	5.59152	6.14717	5.39883	4.64858	5.44198
ABLIM2	523.093	-0.329393	0.00758119	0.0930924	9.29465	9.19311	9.17753	9.09479	8.54979	8.75037
ZNF404	60.3873	-0.329362	0.0306744	0.245171	6.18578	6.40287	5.91376	5.53323	5.80495	5.59722
ABCC9	37.0673	-0.329315	0.0347987	0.262194	5.69308	5.56179	5.28957	4.84816	4.90199	4.9827
CMYA5	26.5555	-0.329085	0.0339124	0.259306	4.93901	5.18642	5.16739	4.03969	4.59208	4.44239
CREG1	733.787	-0.328895	0.000219406	0.00661615	9.69196	9.65407	9.72423	9.29962	9.36817	9.31979
RP11-1105G2.3	24.5168	-0.328721	0.0336766	0.258513	5.10871	4.93129	4.9375	4.03969	4.40795	4.30497
GRIN3A	8017.89	-0.328485	0.0130369	0.139151	12.759	13.3043	13.3664	12.4743	12.8854	12.8235
LINC01060	52.5166	-0.328343	0.0319447	0.250839	6.00405	6.12641	5.80869	5.46759	5.56186	5.30452
ZNF239	89.0629	-0.327969	0.0233729	0.206386	6.74493	6.77096	6.60497	6.38163	6.339	5.95971
SHKBP1	1584.16	-0.327499	0.00075742	0.0175132	10.87	10.7354	10.7982	10.5639	10.2781	10.4498
CTD-2583A14.11	58.0973	-0.327445	0.0323233	0.25261	6.12771	6.33417	5.8882	5.39883	5.56186	5.78982
BAMBI	105.889	-0.327433	0.0286425	0.23493	7.27725	6.66306	6.90175	6.39934	6.21352	6.73719
AC016629.8	35.2344	-0.327393	0.0358127	0.266131	5.66614	5.26234	5.47269	5.21107	4.70295	4.37531
PTP4A3	102.314	-0.32721	0.0323369	0.25261	7.09732	6.7579	6.92707	6.88743	6.07609	6.06987
TNFSF9	49.3003	-0.327095	0.0345879	0.261851	6.00405	5.90745	5.80869	4.9478	5.59098	5.40882
JMJD7-PLA2G4B	60.0497	-0.326986	0.0304295	0.244105	6.04646	6.36893	6.05829	5.65616	5.67498	5.62636
CHPF2	2809.41	-0.326517	0.00017745	0.00552076	11.6401	11.5874	11.6435	11.3132	11.134	11.3457
RBM11	36.5776	-0.326455	0.0361539	0.267225	5.69308	5.64922	5.20927	5.12854	5.0351	4.23101
HHEX	454.07	-0.326403	0.0097423	0.112247	9.21788	8.982	8.83364	8.84956	8.51982	8.42928
PHF11	128.982	-0.326312	0.0267586	0.226283	7.31243	7.30739	7.10403	6.9727	6.95768	6.2303
RP11-305P22.9	19.9048	-0.326184	0.0304023	0.244014	4.84604	4.7321	4.6639	4.12731	4.119	3.30586
RHBDL2	22.6958	-0.326156	0.0337716	0.258978	4.89327	5.10629	4.6639	4.20991	4.19684	3.98326
HSPB7	1105.38	-0.326082	0.00140973	0.0281399	10.0868	10.3633	10.3871	9.89868	9.87238	9.96942
AL354822.1	318.179	-0.325706	0.0023922	0.0415532	8.49942	8.51167	8.47006	8.14018	8.02838	8.18187
UBE2M	1920.71	-0.32552	0.00024179	0.00718716	11.1556	10.9987	11.0681	10.7331	10.6238	10.7943
MAFB	562.818	-0.325393	0.00225294	0.0398565	9.48783	9.19553	9.24201	8.96405	8.89742	8.95659
FLRT2	1690.85	-0.325235	0.000111699	0.0037571	10.8235	10.8795	10.9641	10.4831	10.5432	10.583
BMP2	291.154	-0.325	0.00756555	0.0930556	8.20867	8.47624	8.43076	7.86229	8.16053	7.88911
ZNF45	1053.16	-0.324722	0.000594595	0.0148775	10.1157	10.2938	10.2192	9.74269	9.91762	9.88303
ATAD3A	1042.35	-0.324696	0.000343737	0.00958853	10.179	10.204	10.2011	9.81539	9.74213	9.9465
LIMA1	3707	-0.324308	0.00031335	0.00895001	11.9886	12.0286	12.0538	11.5099	11.7486	11.7303
ARHGEF1	808.243	-0.323828	0.00134875	0.0274295	9.87076	9.72957	9.89115	9.47895	9.32549	9.58022
CDK15	599.378	-0.323153	0.00275911	0.0458	9.56462	9.31398	9.32055	9.15075	8.96572	8.96802
DISP1	567.198	-0.32298	0.00183295	0.0345378	9.27249	9.41307	9.27936	8.80375	9.02294	9.02383
CIDEB	338.986	-0.322765	0.00590793	0.0781844	8.62716	8.47225	8.66327	8.39532	8.08577	8.10633
MAPK4	661.372	-0.322723	0.000853708	0.0192186	9.52017	9.49206	9.60769	9.19197	9.07798	9.26294
KCNAB3	67.057	-0.322273	0.0361684	0.267225	6.42957	6.56154	5.93888	5.68532	6.07609	5.56748
C3orf14	138.637	-0.322166	0.0143113	0.149223	7.30371	7.39432	7.25165	7.04197	6.76669	6.88918
GPR61	171.091	-0.322144	0.0164328	0.164521	7.49959	7.80932	7.54126	7.30882	7.31268	6.94807
DAAM2	6743.05	-0.322124	0.000690298	0.0164152	12.8318	12.8281	12.997	12.3794	12.5573	12.6375
GALE	352.971	-0.322015	0.00472742	0.0673876	8.66507	8.53098	8.73313	8.41721	8.13109	8.23013
SEC14L2	61.4363	-0.321998	0.0355103	0.264717	6.41346	5.9767	6.18964	5.8229	5.33965	5.81535
TCTE1	54.4058	-0.321855	0.033902	0.259306	6.12771	5.9767	5.96357	5.56495	5.47078	5.50609
IFI16	1260.12	-0.32175	0.0050005	0.0696619	10.7069	10.3697	10.3301	10.2481	10.0135	10.0156
DUSP23	413.141	-0.321652	0.0237874	0.209444	9.22019	8.64881	8.77557	8.78704	8.17503	8.31311
ITGA5	1087	-0.321629	0.000487746	0.0126797	10.2891	10.2148	10.2584	9.80878	9.85897	10.0197
KPTN	122.018	-0.32135	0.0267769	0.226283	7.29495	6.99888	7.1585	7.04197	6.48577	6.47419
GDF15	28.3177	-0.320904	0.0341672	0.260336	5.66614	5.29885	4.47078	4.56405	4.59208	3.98326
YY2	67.1527	-0.320617	0.0328422	0.254797	6.22323	6.1861	6.5243	5.62639	5.96924	5.84043
GSK3A	2385.97	-0.320463	0.000102007	0.00351593	11.4198	11.3584	11.3723	11.0798	10.939	11.0887
AGPAT9	76.1723	-0.320283	0.0356835	0.265557	6.31282	6.85917	6.27101	5.89956	6.21352	5.81535
ANKRD20A5P	76.1044	-0.319716	0.0333508	0.256794	6.46126	6.43603	6.58919	5.62639	6.30425	5.98242
ST3GAL5	2087.01	-0.319651	0.00641563	0.0826221	11.4077	11.1229	11.0681	11.0465	10.6976	10.6955
PUSL1	134.31	-0.319269	0.0191368	0.180295	7.47651	7.23387	7.09289	6.84928	6.74094	6.95956
SSPN	82.2386	-0.31894	0.0304648	0.244259	6.49228	6.54643	6.7397	6.36371	6.09655	5.86509
TNFSF10	138.909	-0.318731	0.033005	0.255672	7.70548	7.28026	6.97642	7.10808	6.87721	6.55219
CCDC64	271.564	-0.318664	0.0108997	0.122087	8.03	8.47624	8.28658	7.88132	7.95186	7.796
MYO5C	790.527	-0.318572	0.00530529	0.0722028	9.58813	9.88324	9.92297	9.27105	9.5718	9.42096
RP11-683L23.1	19.202	-0.318386	0.0347032	0.262077	4.7972	4.83513	4.4002	3.84667	3.65069	4.07066
ACER3	1377.24	-0.318198	0.00638788	0.0824529	10.3186	10.7043	10.7599	10.088	10.2567	10.3198
SAMD4B	3297.4	-0.318151	0.000962508	0.0208516	11.8495	11.7788	11.9313	11.6178	11.3303	11.5329
SLCO4A1	49.4167	-0.317607	0.0399319	0.285536	5.74551	6.12641	5.80869	5.32663	5.56186	5.15256
RP11-334C17.5	130.269	-0.317499	0.0401495	0.286158	7.71208	7.35151	6.57324	6.93677	6.72788	6.5059
COBLL1	62.9111	-0.317359	0.0410113	0.29001	5.71953	6.45233	6.47364	5.39883	5.87766	5.73736
SMARCA2	1473.71	-0.317346	0.00205228	0.0374737	10.5481	10.7756	10.7538	10.1664	10.4116	10.4095
MAFK	365.035	-0.317272	0.00244464	0.0420829	8.69204	8.73793	8.6251	8.39532	8.30814	8.26297
MGC12916	35.1443	-0.316942	0.0423254	0.294353	5.43029	5.36921	5.57235	5.041	4.2707	5.02708
ZNRF3	3411.36	-0.315577	0.00321534	0.0512493	11.7266	11.9682	12.0123	11.3631	11.5653	11.6809
RP11-24C3.2	32.696	-0.315441	0.0430368	0.297301	5.06812	5.22488	5.72453	4.56405	4.70295	4.84074
RANBP3L	53.1802	-0.315379	0.0411177	0.290495	5.98237	6.10595	5.91376	5.8229	5.30492	5.19208
CAMK4	42.3101	-0.314484	0.0439824	0.300224	5.36476	5.93091	5.80869	4.56405	5.47078	5.07013
KIZ	960.914	-0.314302	0.00983844	0.113035	10.3164	9.9349	9.98758	9.8846	9.71923	9.48002
NEU1	1354.59	-0.314231	0.000734229	0.0171409	10.6383	10.4692	10.592	10.3196	10.1272	10.2074
FAM179A	23.4473	-0.314019	0.0402785	0.286545	4.84604	4.78453	5.16739	3.73953	4.19684	4.50648
NLRP11	68.0578	-0.31401	0.0391523	0.281933	6.46126	6.22457	6.32915	5.62639	6.19468	5.59722
RPL12P37	24.7466	-0.313891	0.0406289	0.287969	5.10871	4.78453	5.12425	4.36214	4.59208	3.68396
SLC27A5	43.8429	-0.313577	0.0446445	0.302885	5.69308	5.64922	5.91376	5.596	5.0351	4.68327
PAPSS2	256.479	-0.313387	0.0171115	0.168674	8.03	8.32513	8.22155	7.485	7.835	8.00458
KCNC3	468.132	-0.313345	0.00235267	0.0410527	9.04825	9.01529	9.0594	8.81699	8.59002	8.63682
CTSD	3694.7	-0.313204	0.00144979	0.0287299	11.9552	11.9714	12.1191	11.6235	11.5305	11.8241
COL6A1	250.17	-0.313042	0.0133345	0.140857	8.16604	8.04788	8.24691	7.66414	7.58293	8.00458
AC012309.5	94.0723	-0.31304	0.0305593	0.244634	6.78305	6.80943	6.7397	6.56541	6.01293	6.3574
STYK1	73.3198	-0.312828	0.0339713	0.259488	6.31282	6.53117	6.43885	5.79641	6.1366	5.93663
AC011330.5	501.286	-0.312553	0.0013562	0.0274787	9.11453	9.11848	9.17753	8.71462	8.78849	8.85254
FCGR2A	25.6374	-0.312418	0.0340773	0.259975	5.77102	4.93129	4.24775	4.36214	4.19684	4.07066
ING5	466.801	-0.312404	0.00337518	0.0531505	9.10704	9.04783	8.95555	8.81039	8.54979	8.66518
CCNL2	1025.37	-0.312341	0.0042198	0.0623539	10.2935	10.2525	9.95102	9.9157	9.80095	9.70668
SNORD4A	18.8093	-0.311804	0.0346603	0.262077	4.74666	4.14758	5.03389	3.49794	4.119	3.68396
EMC10	4621.82	-0.311675	0.000480425	0.0125106	12.3352	12.2487	12.4179	12.0181	11.8757	12.0785
SEMA4G	405.532	-0.310737	0.0201603	0.1867	9.01661	8.77404	8.76508	8.79375	8.26361	8.21582
HOMER2	661.504	-0.310677	0.00356316	0.0550925	9.68527	9.46219	9.45937	9.31603	9.11855	9.10111
SLC12A7	1350.99	-0.310587	0.00118324	0.0244589	10.4077	10.6611	10.6107	10.2505	10.1531	10.2454
CYFIP2	571.989	-0.310562	0.0126318	0.136345	9.11204	9.44397	9.44848	8.67882	9.09078	9.06166
LIFR	1974.53	-0.3105	0.0204513	0.188496	10.7077	11.3361	11.2911	10.4811	10.8701	10.8047
CARD10	114.451	-0.309936	0.0292066	0.237285	6.75775	7.11605	7.24159	6.7284	6.48577	6.62618
CYR61	1244.17	-0.309722	0.0396745	0.284093	10.0547	10.7659	10.6058	9.36866	10.2268	10.2859
GALNT11	1359.4	-0.309559	0.000739417	0.0172097	10.681	10.4592	10.563	10.2819	10.2175	10.1855
SCN3B	131.396	-0.309485	0.0245855	0.214379	7.16625	7.45219	7.08165	6.68574	6.80448	6.97097
ZNF300P1	79.7028	-0.309433	0.0345698	0.261843	6.49228	6.74473	6.36665	6.08606	6.17558	6.00478
UBTD1	108.405	-0.309355	0.0339178	0.259306	7.00357	6.82202	7.10403	6.86211	6.26864	6.39174
DMPK	911.476	-0.309316	0.00110374	0.0232544	10.0058	9.95792	10.0218	9.73922	9.51215	9.69297
NUAK2	100.889	-0.309252	0.0307572	0.245495	6.82019	7.04259	6.7397	6.21165	6.43849	6.62618
SCGB1D2	46.8236	-0.308771	0.0470064	0.311688	6.22323	5.4363	5.86218	5.65616	5.23284	4.50648
HIVEP3	35.9817	-0.308075	0.0482263	0.316187	5.52331	5.46871	5.40221	4.89884	4.99208	4.79014
MYLK4	56.4219	-0.307965	0.0457437	0.307188	6.14733	6.20546	5.86218	5.89956	5.33965	5.37489
TTC39A	77.0633	-0.307913	0.0387932	0.279873	6.66553	6.41954	6.40321	6.15022	6.19468	5.7104
TXK	287.553	-0.307906	0.0137174	0.143616	8.13689	8.41934	8.47865	7.82347	8.14588	7.91295
DOK3	71.6684	-0.307749	0.0379295	0.275661	6.46126	6.53117	6.16856	5.87446	6.0343	5.88933
CTC-444N24.11	157.87	-0.30774	0.0469441	0.311431	8.03527	7.41941	7.03583	7.41709	6.75387	6.77672
SMPDL3B	58.187	-0.307486	0.0417224	0.293146	6.00405	6.14658	6.16856	5.68532	5.47078	5.7104
ATP10D	805.515	-0.307173	0.00196671	0.0363745	9.74604	9.79972	9.90556	9.32995	9.54042	9.53483
ZNF432	534.295	-0.306963	0.0125087	0.135302	9.12941	9.37082	9.21399	8.63838	9.12354	8.77984
SIK1	271.774	-0.306945	0.0155137	0.158018	8.05617	8.39846	8.3394	7.7286	7.82278	8.08024
RPS5	7166.98	-0.306852	0.00230163	0.0404381	13.0825	12.8308	12.9878	12.7512	12.4649	12.6388
DDX60L	48.011	-0.306691	0.0476317	0.314497	5.89224	5.73166	5.93888	5.21107	5.07688	5.62636
SMG5	4356.59	-0.306413	5.33474e-05	0.0020405	12.2146	12.3092	12.2044	11.8827	11.9237	11.9429
RP11-568K15.1	18.1347	-0.306282	0.0417088	0.293146	4.58343	4.56228	4.6639	4.03969	3.65069	3.68396
CHN1	6759.88	-0.306102	0.00755719	0.0930274	13.1074	12.7474	12.7995	12.7156	12.4886	12.3613
ARHGAP27	188.101	-0.30553	0.0238311	0.209594	7.87978	7.6203	7.74009	7.63454	7.14607	7.21108
KLHL20	736.394	-0.305426	0.00107658	0.0227791	9.64271	9.70257	9.71153	9.2419	9.40348	9.38943
GCNT4	16.3439	-0.305351	0.0378171	0.275175	4.69427	4.62114	4.07727	3.49794	3.7573	3.5686
MLEC	12496.6	-0.305192	2.46857e-05	0.0010849	13.7809	13.744	13.7611	13.4998	13.4244	13.3891
SHROOM3	144.446	-0.304948	0.0285007	0.234213	7.21354	7.31632	7.58168	6.68574	7.01252	7.14214
KCNK3	15561.5	-0.304739	0.000119378	0.00397183	14.1119	14.038	14.0896	13.8332	13.6609	13.7594
ETV3	761.334	-0.304502	0.0014646	0.0288742	9.67854	9.72957	9.79299	9.27345	9.45587	9.44569
BEST1	20.5866	-0.304392	0.039435	0.283304	4.69427	4.14758	5.3281	4.03969	3.94946	3.79078
PSMD8	6889.02	-0.304036	0.00187092	0.0351467	13.0589	12.7815	12.8787	12.6694	12.457	12.5741
GPR64	3383.09	-0.304022	0.000106548	0.0036081	11.8405	11.9174	11.8763	11.479	11.569	11.606
HIST2H2AA4	130.482	-0.303977	0.0417189	0.293146	7.24119	6.89539	7.54943	7.0754	6.45442	6.76366
IGFBP2	3143.03	-0.303614	0.0258866	0.221444	12.0195	11.5632	11.8051	11.7685	11.0939	11.2489
HIST1H2AD	23.1653	-0.303578	0.0480658	0.315934	4.89327	4.7321	5.07978	4.49984	3.94946	4.07066
CHST11	427.025	-0.303564	0.00510169	0.0704953	8.85301	8.93348	8.93385	8.37756	8.6008	8.66868
TMCC3	154.12	-0.303494	0.0262373	0.223323	7.57395	7.49216	7.32015	6.8101	7.02325	7.30418
LCP1	806.153	-0.303106	0.00196572	0.0363745	9.76521	9.81082	9.87335	9.32763	9.55896	9.53099
HEG1	468.1	-0.302236	0.045617	0.306471	8.62366	9.27557	9.2916	7.99633	8.77587	8.90699
MID1	1675.24	-0.302015	0.0172598	0.169335	10.7061	10.97	10.9755	10.1284	10.6875	10.643
RP11-15A1.2	18.6863	-0.301746	0.0435908	0.299148	4.46336	4.50093	4.9375	4.03969	3.94946	3.4432
PLIN5	21.8868	-0.301659	0.0441405	0.300767	5.26054	4.56228	4.6639	4.49984	3.65069	3.89023
MME	21179.4	-0.301602	0.000559258	0.0141549	14.4557	14.57	14.5496	14.3257	14.1452	14.108
GCOM1	91.3994	-0.301383	0.0333369	0.256794	6.732	6.74473	6.69617	6.32717	6.43849	6.13214
ARHGAP1	1521.32	-0.3013	0.000495367	0.0128344	10.6861	10.7396	10.7547	10.3608	10.3298	10.4988
IFIT1	922.376	-0.301271	0.00407365	0.0609576	10.1683	9.98338	9.87172	9.77865	9.64306	9.57462
CSGALNACT1	58.2703	-0.300712	0.0465311	0.309897	6.18578	5.9767	6.14717	5.596	5.53213	5.76383
RP11-1277A3.1	54.7906	-0.300608	0.0488961	0.318824	5.86879	5.9767	6.21042	5.65616	5.40671	5.53711
CASP4	469.698	-0.300252	0.00379945	0.057986	9.15386	8.95079	9.00693	8.73917	8.73078	8.61881
NUPR1	572.875	-0.300158	0.0385248	0.278592	9.74765	9.14379	9.11555	9.26382	8.60437	8.84327
PTER	145.822	-0.30004	0.0234322	0.206672	7.18535	7.41941	7.51644	6.92459	6.95768	7.0803
KDM7A	141.188	-0.300003	0.0283505	0.233542	7.372	7.46831	7.1585	6.7001	6.96882	7.11155
NADK	1705.86	-0.299991	0.0014163	0.0282119	10.9566	10.8124	10.9096	10.687	10.4449	10.5406
PBX1	4431.26	-0.299717	0.0158183	0.160041	11.9687	12.391	12.4584	11.6839	11.9625	12.0719
LIF	63.6731	-0.299541	0.0489387	0.318871	6.18578	6.45233	6.03518	5.76943	5.50178	5.95971
AMH	492.725	-0.298937	0.0408701	0.289278	9.25452	9.37937	8.74386	9.111	8.51222	8.40426
LCA5	292.944	-0.298513	0.00631776	0.0819119	8.36764	8.34709	8.37204	8.09743	7.92924	8.01563
IGSF8	993.372	-0.29846	0.00442136	0.064647	10.2178	10.0153	10.1156	9.82689	9.59175	9.89355
FAAH	295.068	-0.298453	0.00945371	0.109932	8.32521	8.52328	8.26688	8.08106	8.04426	7.93641
RP11-624M8.1	59.5534	-0.298449	0.0488641	0.318824	6.2416	6.16648	5.98784	5.87446	5.53213	5.56748
FXYD7	198.439	-0.298345	0.0178382	0.17262	7.71865	7.90716	7.80982	7.58123	7.241	7.48209
NR3C2	105.778	-0.298232	0.0355638	0.264924	7.02494	6.7579	7.00048	6.28968	6.70142	6.52149
ECH1	1344.05	-0.297931	0.00797613	0.096863	10.6331	10.4592	10.5771	10.4271	9.985	10.1757
SYT3	94.8227	-0.297924	0.0345501	0.261837	6.66553	6.74473	6.90175	6.46808	6.28655	6.32221
ZNF585B	565.728	-0.296783	0.00396076	0.0598524	9.17073	9.43579	9.29889	8.95809	9.01222	8.93054
ZSCAN22	136.605	-0.296758	0.0273751	0.22857	7.33826	7.31632	7.20064	6.78338	6.76669	7.11155
FAM133A	156.023	-0.296567	0.0230983	0.204162	7.63775	7.38586	7.37639	7.15052	6.96882	7.15219
FGFR4	607.274	-0.296563	0.00824531	0.0995016	9.40673	9.31844	9.50633	9.2468	8.865	9.05364
RORA	227.97	-0.295834	0.0223336	0.19939	7.73819	8.11596	8.1588	7.5178	7.62577	7.75701
ST8SIA4	418.332	-0.295821	0.00489122	0.0688902	8.78889	8.9876	8.83029	8.59678	8.50076	8.49789
MLXIP	2611.64	-0.295793	0.000701258	0.016573	11.3774	11.5232	11.6024	11.1632	11.1725	11.2055
LINC01128	308.739	-0.295789	0.0117157	0.129557	8.39251	8.61663	8.29633	8.00213	8.08577	8.16708
AC011294.3	90.1111	-0.295773	0.0479673	0.315897	7.05641	6.48438	6.5408	6.41684	6.09655	6.26777
LTBP4	3653.36	-0.29573	0.00376228	0.0575907	11.9147	11.9963	12.0667	11.7685	11.4404	11.7408
SEMA3B	87.727	-0.295585	0.0427946	0.296235	6.75775	6.74473	6.49073	6.46808	6.19468	6.02681
TSPAN18	149.886	-0.295528	0.0315976	0.249239	7.59553	7.31632	7.33914	6.8101	6.95768	7.26766
KCNK5	152.843	-0.295096	0.0230226	0.203951	7.42118	7.41941	7.48268	7.08638	6.87721	7.21108
ABCB6	78.9444	-0.294668	0.0428326	0.296331	6.33009	6.60592	6.60497	6.04165	6.07609	6.15232
TCF4	3461.74	-0.294245	0.00420759	0.0623399	11.7306	12.0434	11.9557	11.4469	11.6109	11.673
APC2	144.851	-0.294154	0.0421273	0.294061	6.94873	7.45219	7.66682	6.89992	6.90066	7.06974
FAM120B	1338.39	-0.29413	0.00215602	0.0388591	10.4389	10.5753	10.6077	10.0784	10.2981	10.2548
RAB30	1005.79	-0.29399	0.00964631	0.111496	9.92717	10.229	10.2408	9.60639	9.81953	9.9276
FAP	1032.2	-0.293732	0.00258508	0.0439578	10.2935	10.1248	10.0766	9.93707	9.77739	9.79754
CEMIP	82.2728	-0.293659	0.0479316	0.315797	6.63806	6.60592	6.50761	5.74194	6.2505	6.3574
STC1	172.729	-0.29365	0.0455644	0.306463	7.25933	8.02081	7.54126	7.41709	7.04446	7.13201
CDS1	333.265	-0.293629	0.0068186	0.0864328	8.49176	8.62384	8.51668	8.17658	8.29934	8.13195
AKT2	4803.17	-0.29303	0.00103851	0.0222158	12.3867	12.3369	12.4213	12.158	11.9115	12.0998
BTBD6	478.891	-0.292854	0.00476604	0.0678093	9.06124	8.94792	9.17489	8.7322	8.66725	8.78631
LARGE	1260.11	-0.292514	0.00103029	0.0220706	10.4897	10.4016	10.4638	10.0238	10.1531	10.2098
RP11-147L13.13	97.9875	-0.292257	0.0438646	0.300058	6.62413	7.09544	6.71083	6.27056	6.47018	6.45808
CPSF3L	931.636	-0.292241	0.0190407	0.17996	10.2294	9.89819	9.95717	9.94312	9.4677	9.55959
RIN2	185.22	-0.292183	0.0320292	0.251286	7.67201	7.6058	7.87633	7.59667	7.04446	7.30418
PORCN	231.756	-0.292148	0.0151317	0.155428	8.1946	7.93642	7.93991	7.72158	7.62577	7.67571
HPSE	110.275	-0.292096	0.0480878	0.315934	6.5815	7.16631	7.17973	6.41684	6.75387	6.49013
CPSF1P1	136.245	-0.29188	0.0347921	0.262194	7.17583	7.2053	7.45684	7.0754	6.63306	6.9248
RASSF8	4510.57	-0.291848	0.00384006	0.0584894	12.1126	12.3761	12.3818	11.8355	12.0608	11.9878
KCNAB2	334.506	-0.291399	0.00769812	0.0942329	8.48021	8.51167	8.65192	8.29955	8.14588	8.18187
SLC9A3R1	664.219	-0.291192	0.0113787	0.126744	9.68191	9.43169	9.49579	9.35738	8.97127	9.22772
PSMC4	5636.97	-0.291087	0.000599639	0.0149549	12.5761	12.5751	12.678	12.1895	12.3006	12.3854
FRMD8	643.028	-0.290893	0.00402637	0.0604624	9.4047	9.53478	9.51679	9.07839	9.08823	9.29278
TWSG1	4536.83	-0.290766	6.35449e-05	0.00235993	12.336	12.2495	12.2945	11.9664	11.9867	12.0028
PLXNA3	1782.48	-0.290677	0.00159412	0.0308331	10.9594	10.9742	10.9222	10.7651	10.5045	10.6115
RP11-734K23.9	234.643	-0.290296	0.0272883	0.22834	8.06652	8.02081	8.08197	7.45145	7.98515	7.54448
COPS7B	689.775	-0.28976	0.00731258	0.090379	9.70526	9.51163	9.54569	9.35512	9.06247	9.32868
ZNF567	476.459	-0.289507	0.0130055	0.139009	9.08432	9.18582	8.90228	8.68244	8.8945	8.54824
STAR	8509.3	-0.289368	0.0421049	0.294061	13.6229	12.9733	13.0495	13.1893	12.5715	12.666
MAN2B2	1709.67	-0.288524	0.00309571	0.0497714	10.8992	10.8171	10.9595	10.6879	10.4034	10.6024
TMEM255A	240.689	-0.28826	0.0208615	0.190688	7.87978	8.09535	8.25693	7.77681	7.59735	7.796
ZMIZ1	2037.9	-0.288116	0.0181082	0.174243	10.8905	11.2373	11.3177	10.5727	10.8256	10.9878
S100A4	250.162	-0.287935	0.0450843	0.304359	8.49176	8.02626	7.9021	8.06451	7.59016	7.54448
FBXO32	400.863	-0.287872	0.0271027	0.227284	9.11951	8.58741	8.70778	8.60443	8.42596	8.31759
B4GALNT3	4399.97	-0.287665	0.00141833	0.0282158	12.1437	12.2504	12.3578	11.9192	11.8578	12.0276
PAK4	2959.75	-0.287633	0.0106798	0.120357	11.7496	11.5943	11.7261	11.5306	11.0689	11.4173
ZNF234	383.758	-0.287559	0.00457409	0.065828	8.72831	8.78373	8.71143	8.39532	8.39739	8.45387
TCN2	316.411	-0.287377	0.0113059	0.126116	8.59537	8.35578	8.44836	8.07556	8.0755	8.23486
RUSC1-AS1	129.3	-0.287089	0.033692	0.258513	7.28613	7.2711	7.03583	6.96082	6.81686	6.68275
SCN5A	125.746	-0.28686	0.0394591	0.283344	7.31243	6.87134	7.28141	6.7968	6.68801	6.84028
PTPRN	463.154	-0.286593	0.0252019	0.217773	8.71194	9.05852	9.26453	8.55394	8.6115	8.81507
NUMBL	618.875	-0.285826	0.0146798	0.152013	9.48398	9.2847	9.53131	9.2949	8.87687	9.08021
ZNF324	347.634	-0.2856	0.00653024	0.0837465	8.59894	8.5911	8.60954	8.28057	8.18938	8.34414
ABCA7	984.499	-0.285431	0.00394297	0.0597011	10.0085	10.1274	10.1496	9.9157	9.6569	9.74038
ZNF530	616.537	-0.285369	0.0026812	0.0450923	9.37381	9.45412	9.43309	9.01663	9.17012	9.1166
ARHGEF11	2323.8	-0.285218	0.00571143	0.0768024	11.1398	11.4068	11.4447	10.908	10.9979	11.1185
MCTP2	416.72	-0.285159	0.00572867	0.0768734	8.85003	8.84366	8.88623	8.43878	8.63964	8.51746
CCDC80	624.129	-0.28509	0.00856371	0.101901	9.27249	9.44193	9.59984	9.16635	9.00952	9.1571
KIAA1522	3289.14	-0.28417	0.00241381	0.0418812	11.7245	11.8582	11.9104	11.5396	11.3854	11.6179
BTBD9	322.64	-0.284133	0.0139651	0.14611	8.40479	8.58001	8.50411	7.97287	8.20359	8.28141
PVRL2	3573.9	-0.283851	0.00668424	0.0852936	11.9997	11.8817	11.9876	11.8034	11.4085	11.6559
LMTK3	230.519	-0.283644	0.0420534	0.294061	8.18988	7.88332	8.01859	8.00792	7.45412	7.4001
ARNT2	827.064	-0.283471	0.00280698	0.0463938	9.75566	9.84517	9.92297	9.5381	9.43996	9.59871
CTSC	4376.56	-0.283274	0.0102319	0.11703	12.161	12.2999	12.2917	11.6427	12.0672	12.0156
SIRT2	1076.56	-0.282992	0.0047791	0.0678093	10.3591	10.1413	10.163	10.0138	9.79783	9.89505
AGRN	266.657	-0.282947	0.0285092	0.234213	8.18988	8.11596	8.38123	8.01368	7.56836	7.99344
FOSL2	1319.95	-0.282541	0.00147665	0.0289673	10.5728	10.4602	10.5064	10.2949	10.1185	10.194
RP11-274B21.2	160.268	-0.282366	0.0353852	0.264106	7.372	7.56141	7.58168	6.86211	7.31268	7.19172
ATP13A2	1039.53	-0.28225	0.0162407	0.163344	10.0855	10.1563	10.299	10.0338	9.55712	9.89804
NID2	537.008	-0.282129	0.00929168	0.108295	9.04564	9.32509	9.2916	8.96999	8.79789	8.92176
GADD45A	287.804	-0.281697	0.0156717	0.158976	8.44893	8.24319	8.29633	8.11361	7.85314	8.01012
ATP5SL	1139.32	-0.281544	0.0088267	0.103764	10.4036	10.187	10.3278	10.1677	9.8272	9.93344
REPIN1	4861.43	-0.281042	0.00509588	0.0704821	12.4165	12.3295	12.4448	12.2447	11.8875	12.0848
PTCHD2	349.036	-0.280917	0.0359583	0.266696	8.35504	8.69748	8.78599	8.51386	7.98515	8.21582
ERCC2	2107.77	-0.280711	0.00270472	0.0453388	11.0521	11.2195	11.2874	10.8696	10.8009	10.9587
KDM4C	187.583	-0.280702	0.020135	0.1867	7.75107	7.70436	7.70392	7.28995	7.38097	7.45797
IGF2	24853.8	-0.280558	0.00440138	0.0644164	14.6391	14.7523	14.8524	14.5609	14.265	14.4625
PDE6D	423.569	-0.280547	0.00617154	0.0804924	8.97604	8.80293	8.85688	8.55789	8.59362	8.53294
PDE2A	4184.41	-0.280205	0.0035917	0.055422	12.0547	12.1982	12.2767	11.7231	11.9035	11.9605
NCEH1	814.081	-0.27976	0.0371301	0.272694	9.59708	9.96503	9.94173	9.05624	9.63434	9.65459
LINC00667	796.264	-0.279697	0.00413096	0.0615151	9.79661	9.69574	9.86519	9.35965	9.55712	9.49589
ZNF180	488.119	-0.279169	0.0303411	0.243669	9.00052	9.15628	9.14282	8.35958	8.97404	8.8308
PRR12	1650.07	-0.279087	0.00309448	0.0497714	10.7691	10.7861	10.9464	10.5511	10.4075	10.6106
SPHK2	983.431	-0.279032	0.0155124	0.158018	10.234	10.0056	10.0494	9.95215	9.51785	9.79914
LNX2	320.014	-0.278646	0.0282824	0.233223	8.24099	8.57258	8.63281	7.91864	8.21299	8.26297
GMIP	183.291	-0.277143	0.028912	0.236508	7.75747	7.67688	7.62874	7.50149	7.14607	7.35729
CHN2	821.993	-0.276571	0.00228951	0.0403403	9.74282	9.85747	9.88309	9.55202	9.48137	9.53867
JUN	420.204	-0.276396	0.0128707	0.138146	8.80442	8.88026	8.92759	8.3641	8.56087	8.69643
ARL4C	350.572	-0.275866	0.0163099	0.163825	8.61664	8.54624	8.67079	8.41286	8.0755	8.34414
SPTB	1004.31	-0.274879	0.0183905	0.175746	9.82733	10.2337	10.2843	9.71467	9.8272	9.85098
LXN	179.829	-0.274186	0.0465733	0.310044	7.81992	7.46831	7.70392	7.58897	7.15585	7.11155
MINA	555.353	-0.273876	0.00769722	0.0942329	9.1945	9.24081	9.36292	8.83011	9.04152	8.98499
ZFYVE28	176.669	-0.273796	0.0386915	0.279402	7.69885	7.73799	7.4655	7.50967	7.17521	7.14214
RNF6	1016.87	-0.273768	0.00145778	0.0287767	10.0944	10.1723	10.1307	9.78203	9.89006	9.82922
MAGEC1	2632.28	-0.273726	0.00459597	0.0660666	11.3659	11.5636	11.5841	11.0695	11.2504	11.275
CIC	3652.56	-0.273482	0.00848036	0.101584	11.8795	12.0063	12.0577	11.8051	11.4533	11.7287
ABCD2	610.949	-0.273184	0.00455847	0.065828	9.46261	9.43988	9.29646	9.13498	9.09078	9.06432
RGAG4	739.322	-0.273182	0.00296894	0.048239	9.70691	9.71106	9.60377	9.43455	9.36185	9.32202
TACC1	3995.41	-0.273024	0.0468898	0.311206	11.7853	12.2943	12.2779	11.3472	11.9517	11.9269
BCL3	282.84	-0.272892	0.0181974	0.174695	8.41696	8.14132	8.33468	8.00792	7.91203	8.01012
NBPF3	280.09	-0.272493	0.0136696	0.143472	8.1946	8.35578	8.30118	7.96099	7.9686	7.9709
AP001062.7	384.518	-0.272276	0.0360135	0.266848	8.44497	8.79336	8.97693	8.53404	8.21299	8.4498
POLR2A	9917.16	-0.272167	0.0158659	0.160416	13.2354	13.4913	13.5388	12.8694	13.1594	13.261
JADE2	2000.9	-0.271814	0.00212613	0.0385468	11.0462	11.1101	11.1664	10.8925	10.6959	10.8362
SPTBN4	167.526	-0.271752	0.0455881	0.306463	7.60266	7.45219	7.63644	7.49327	6.99084	7.0803
PRSS23	3625.73	-0.27157	0.00368905	0.0566961	12.0839	11.8915	11.9191	11.5361	11.7113	11.7416
RFPL1S	829.582	-0.271436	0.0316239	0.249239	9.59529	10.0316	9.91508	9.23452	9.65862	9.6206
PAF1	3060.74	-0.27126	0.000376839	0.0103214	11.6961	11.6828	11.7727	11.4026	11.4136	11.467
ZNF587	794.588	-0.270657	0.00630424	0.0818058	9.62708	9.87722	9.82534	9.43241	9.52541	9.46598
CTNND2	12.8603	-0.270627	0.0381756	0.27685	4.39936	3.43793	4.6639	2.84369	2.27891	3.79078
NCOA7	955.568	-0.27023	0.00678242	0.0861165	9.94409	10.094	10.0962	9.58528	9.81027	9.81505
DMWD	1056.75	-0.269803	0.00402872	0.0604624	10.1874	10.1375	10.2396	9.98037	9.75826	9.92027
PMEL	333.036	-0.269367	0.0105918	0.119895	8.58821	8.49603	8.50411	8.1817	8.21767	8.26297
ZNF850	576.994	-0.26915	0.0290221	0.236525	9.10202	9.48415	9.38365	8.81699	9.21524	8.93346
USP12	844.9	-0.26914	0.00583266	0.0776232	9.79505	9.94213	9.86191	9.4622	9.68587	9.53867
SLC35E2B	1122.08	-0.268977	0.00633205	0.0820198	10.3883	10.1943	10.2396	10.0962	9.86941	9.94794
GPR157	493.948	-0.26847	0.00777842	0.0950641	8.99782	9.11079	9.17224	8.7287	8.78849	8.85254
STAT6	839.862	-0.26829	0.00466673	0.0668131	9.83492	9.84826	9.88793	9.66613	9.43595	9.56525
MANSC1	1496.29	-0.268071	0.000679796	0.0162327	10.6675	10.6776	10.7088	10.4335	10.3786	10.3788
SRD5A1	514.441	-0.267667	0.00877342	0.103354	9.19214	9.10823	9.15895	8.92791	8.7077	8.90402
TPD52	130.593	-0.267014	0.0427894	0.296235	7.07701	7.28026	7.24159	6.89992	6.80448	6.86494
C9orf64	334.036	-0.266855	0.0382779	0.277199	8.50323	8.44807	8.68198	8.49339	7.97414	8.10633
NRCAM	4740.12	-0.266775	0.000129798	0.00424488	12.3485	12.341	12.3452	12.0402	12.0827	12.067
PI15	1393.98	-0.266225	0.0253784	0.218928	10.3717	10.7009	10.6988	10.4976	10.0945	10.2037
TUFT1	771.036	-0.265882	0.0330273	0.255716	9.63057	9.89074	9.71335	9.07564	9.60787	9.51355
FCHSD1	428.041	-0.265762	0.0353298	0.26395	8.93431	8.99596	8.76508	8.85919	8.39327	8.40426
CLIP4	960.268	-0.265742	0.00263332	0.0445312	10.0547	10.0836	10.0011	9.80878	9.78056	9.67565
ZNF304	855.13	-0.265669	0.00672756	0.0857378	9.81359	9.93635	9.89757	9.43455	9.65345	9.65459
PREB	2543.15	-0.265202	0.0116193	0.128863	11.6521	11.3399	11.3578	11.2578	11.0461	11.1464
CLPTM1	5170	-0.264594	0.00661056	0.0845681	12.3954	12.4782	12.5534	12.0952	12.0769	12.3515
NUDT4	2321.12	-0.264268	0.000753233	0.0174696	11.3795	11.2847	11.2813	11.05	10.9979	11.0496
MEF2D	1501.46	-0.264199	0.00293579	0.0478525	10.6751	10.7051	10.6914	10.52	10.308	10.3669
MAP3K9	620.695	-0.264069	0.0407644	0.288663	9.15386	9.59841	9.52718	8.81039	9.24303	9.21099
SH3BP2	391.112	-0.263216	0.0238634	0.209752	8.73805	8.825	8.72593	8.67155	8.29492	8.35288
SP6	508.994	-0.263002	0.0377971	0.275175	9.02458	9.11848	9.29646	8.49751	9.04416	8.86176
RAB38	4059.01	-0.262972	0.00273605	0.0455157	12.2564	12.0605	12.0452	11.8783	11.8272	11.8023
ATRNL1	1625.25	-0.2627	0.0331287	0.255984	10.5682	10.9742	10.8896	10.2134	10.6343	10.6015
ZC3H13	1540.16	-0.262269	0.0491133	0.319195	10.4349	10.8907	10.8847	10.0408	10.5881	10.5319
DTX3L	1038.34	-0.262231	0.00421315	0.0623399	10.1306	10.2583	10.0822	9.80047	9.91186	9.89355
AC114498.1	756.023	-0.261812	0.0389671	0.280864	9.3337	9.9174	9.84207	9.46641	9.3849	9.31309
ZNF17	298.872	-0.261462	0.031071	0.246542	8.21798	8.52328	8.38123	8.01941	8.22233	7.91885
IQGAP3	2485.72	-0.261192	0.00961955	0.111271	11.2345	11.5111	11.4996	11.0066	11.167	11.1922
DGKZ	1408.04	-0.26071	0.00238471	0.0414702	10.6349	10.5632	10.587	10.3777	10.2187	10.3342
SLC25A22	367.357	-0.260577	0.0268748	0.226487	8.6514	8.55004	8.8066	8.54601	8.23622	8.27682
ZNF134	1092.33	-0.260118	0.00498332	0.0695488	10.1514	10.279	10.2609	9.84477	10.0388	9.93926
IQSEC2	384.643	-0.259974	0.0352968	0.26395	8.74128	8.66987	8.81341	8.68244	8.17983	8.35723
CTSA	4117.82	-0.259856	0.00642238	0.0826348	12.2732	12.0578	12.0966	11.9563	11.7311	11.8713
RAB27A	667.515	-0.25935	0.0075792	0.0930924	9.59708	9.50384	9.4637	9.17408	9.18213	9.33531
DUSP6	604.076	-0.259103	0.0387405	0.279624	9.46847	9.3579	9.35128	9.38653	8.85603	8.90699
SVIL	948.586	-0.258528	0.0193819	0.18238	9.86633	10.1172	10.1073	9.52807	9.83178	9.81505
CPLX1	216.159	-0.258443	0.0350206	0.262795	7.91454	7.80298	8.01269	7.74946	7.48548	7.53682
WBP1L	2119.07	-0.258354	0.00492824	0.0690944	11.2746	11.0933	11.1829	11.0138	10.834	10.8456
IL18BP	178.293	-0.258183	0.0431839	0.297687	7.58118	7.65592	7.68178	7.34582	7.46989	7.10121
ZNF574	978.955	-0.258043	0.0174352	0.170549	10.0245	10.0303	10.1763	9.82525	9.55712	9.92906
PPP1R13L	601.286	-0.257818	0.0150725	0.15526	9.19214	9.42551	9.49155	9.10021	9.00952	9.12172
ERAP1	957.962	-0.257689	0.0353704	0.264106	9.84396	10.1563	10.1456	9.44738	9.81491	9.90994
PARP9	908.903	-0.257439	0.00218793	0.0391125	9.96911	9.95934	9.95871	9.66613	9.70598	9.67739
BEX2	348.129	-0.257385	0.0211606	0.19239	8.61664	8.51942	8.63281	8.44306	8.16538	8.24429
ASRGL1	660.657	-0.257084	0.0175905	0.171413	9.32512	9.69403	9.49155	9.22958	9.21991	9.18919
MXRA7	281.867	-0.256947	0.0268252	0.226317	8.25009	8.39425	8.21642	8.06451	8.04426	7.82771
SLC30A1	643.66	-0.256874	0.0419146	0.293824	9.21556	9.64878	9.55587	8.92791	9.16286	9.36155
RNF217	347.487	-0.256194	0.0350382	0.262795	8.55188	8.58372	8.64431	8.00213	8.31688	8.47805
IFFO2	832.712	-0.255739	0.0176924	0.171859	9.62183	9.9349	9.95256	9.51392	9.50069	9.62421
VLDLR	1160.68	-0.255512	0.00403808	0.0605436	10.268	10.3633	10.3134	9.93252	10.0856	10.0815
LANCL2	1016.73	-0.255422	0.0165431	0.165302	10.1586	10.1121	10.1225	9.60639	9.99592	9.87849
SMEK3P	337.281	-0.255299	0.0162015	0.163217	8.48407	8.61663	8.52084	8.1919	8.27711	8.27222
SH3BP4	1918.62	-0.254949	0.00457136	0.065828	10.9384	11.0783	11.0984	10.6735	10.751	10.8487
C1orf85	958.412	-0.254693	0.0184805	0.176387	10.1538	9.86357	10.1046	9.8783	9.60965	9.752
GALM	443.346	-0.254681	0.0214544	0.194241	9.09446	8.78695	8.91183	8.70753	8.65352	8.55204
ZNF468	1123.72	-0.254559	0.00449564	0.0652357	10.2282	10.2971	10.2794	9.87514	10.0441	10.0401
PRX	348.856	-0.254474	0.0488872	0.318824	8.64452	8.47624	8.68198	8.50161	7.93493	8.34414
KIAA1462	718.883	-0.2544	0.0191055	0.18011	9.65647	9.56132	9.67463	9.54209	9.20821	9.23484
ZNF436	1663.42	-0.253926	0.0146879	0.152013	10.7135	10.9608	10.8321	10.4064	10.7043	10.5174
ZNF606	404.168	-0.253561	0.0156963	0.159121	8.838	8.84674	8.71143	8.58522	8.52737	8.41265
MAPK8IP2	266.458	-0.25303	0.0317115	0.249431	8.17562	8.13123	8.31083	7.74254	7.92924	8.02113
TAPBPL	214.777	-0.252682	0.042991	0.297293	7.99253	7.79661	7.90847	7.74254	7.38928	7.61159
AKTIP	619.209	-0.252562	0.0116975	0.129449	9.54442	9.34487	9.33718	9.12969	9.17253	9.07757
ENGASE	539.458	-0.252164	0.0147438	0.152283	9.30996	9.19795	9.12925	9.04784	8.865	8.86176
GNB1	5608.92	-0.252018	0.00129591	0.0265731	12.557	12.5288	12.6587	12.2615	12.3197	12.3542
GBA	2352.03	-0.251662	0.00276323	0.0458174	11.3207	11.2943	11.3751	10.9604	11.0682	11.1376
NAP1L3	815.673	-0.250906	0.00433832	0.0637978	9.83037	9.75443	9.82702	9.50167	9.51405	9.57275
RNF43	2996.61	-0.250808	0.00869195	0.102713	11.7628	11.6215	11.6602	11.555	11.2792	11.3604
ADCY3	1666.3	-0.250774	0.00292905	0.0477933	10.7817	10.8521	10.8636	10.6422	10.4939	10.5425
ADD3	3456.5	-0.250682	0.00102014	0.0219145	11.8637	11.8776	11.908	11.5461	11.6568	11.6408
ADAM9	3285.9	-0.250414	0.00203248	0.0372896	11.7167	11.8605	11.8521	11.4961	11.5676	11.5586
PLEKHG4	1393.15	-0.250281	0.00243719	0.0420129	10.6086	10.5669	10.5457	10.3529	10.2395	10.3164
TMED5	2266.96	-0.250152	0.00128498	0.0264196	11.2493	11.3128	11.2615	11.0253	10.9531	11.0415
UBAP2	1492.11	-0.249354	0.00509333	0.0704821	10.5673	10.711	10.7395	10.3288	10.4279	10.4426
PLEKHM1	507.292	-0.249221	0.0188756	0.178933	9.05346	9.01803	9.2916	8.83662	8.81033	8.86787
GLTSCR1	420.864	-0.249138	0.0273245	0.228519	8.85003	8.80293	8.92445	8.66058	8.34707	8.66868
LRCH4	456.832	-0.248896	0.0423932	0.294353	9.10954	9.06648	8.74742	8.8751	8.5236	8.61154
ISM1	2715.61	-0.248549	0.00413002	0.0615151	11.536	11.4787	11.5935	11.3682	11.1719	11.2501
TBP	587.373	-0.247809	0.0243037	0.212405	9.46457	9.24783	9.2916	9.2021	9.03888	8.88907
RAB11FIP2	1638.11	-0.247516	0.00589544	0.0781212	10.6743	10.9019	10.8396	10.552	10.5301	10.5262
S1PR1	355.247	-0.247318	0.0380118	0.275793	8.49176	8.63102	8.72593	8.08654	8.40561	8.43752
PLBD2	4114.75	-0.247304	0.0166556	0.165961	11.9739	12.1922	12.244	11.7625	11.7817	12.0176
ZIK1	637.673	-0.247268	0.0241848	0.211848	9.37589	9.49403	9.49579	8.96703	9.34057	9.16952
CAPN10	402.117	-0.247133	0.0486065	0.317922	8.82283	8.84366	8.73313	8.75988	8.20359	8.46197
OSBPL7	514.908	-0.247068	0.036387	0.268448	9.18741	9.31398	8.92759	8.98766	8.70437	8.8587
DSP	2838.76	-0.247001	0.0416185	0.293073	11.3234	11.7228	11.76	11.0976	11.474	11.3397
GRWD1	1698.03	-0.246853	0.0095519	0.110944	10.8166	10.849	10.9175	10.4821	10.5225	10.7404
ZNF585A	374.174	-0.24611	0.0190543	0.17996	8.59894	8.7708	8.68198	8.43019	8.42596	8.35288
ZNF227	903.66	-0.246015	0.0109866	0.122823	9.92433	9.96503	9.96789	9.55004	9.81336	9.65459
PLEKHG2	1252.82	-0.245732	0.016237	0.163344	10.3034	10.5038	10.4605	10.2949	10.0081	10.1191
ZNF470	550.352	-0.245691	0.0351545	0.26341	9.08177	9.31844	9.3277	8.79375	9.15557	8.88002
SLC9A1	824.064	-0.245653	0.0223976	0.199729	9.65818	9.83899	9.95871	9.43884	9.49299	9.67391
ZNF226	764.106	-0.244908	0.0238318	0.209594	9.89707	9.68199	9.5416	9.51797	9.37865	9.39156
ZNF615	441.5	-0.244693	0.0270317	0.22715	8.79201	8.93638	9.03922	8.58135	8.77587	8.54824
MEGF8	3882.71	-0.244399	0.033096	0.255973	11.7966	12.0671	12.2804	11.8051	11.6447	11.8529
ADCK4	835.23	-0.244323	0.0288684	0.236314	9.97872	9.76752	9.77567	9.75993	9.41167	9.47602
PPP1R37	1010.23	-0.24357	0.0131903	0.140019	10.1778	10.0001	10.1523	9.94161	9.71427	9.85098
ZNF527	278.523	-0.243409	0.0315468	0.249158	8.26812	8.27561	8.24691	7.82347	8.04951	8.0429
CCDC85C	1505.42	-0.243306	0.0160309	0.16168	10.5845	10.6202	10.8463	10.414	10.3047	10.5106
GDAP1	1388.8	-0.242567	0.00716437	0.0893391	10.6675	10.493	10.5375	10.2407	10.3755	10.2837
SLC46A1	890.356	-0.242491	0.00847307	0.101584	9.84996	9.96503	9.96484	9.74442	9.59175	9.63859
SNX10	1100.34	-0.242378	0.0176691	0.171742	10.2132	10.2994	10.1946	9.76335	10.0831	10.0156
ZNF526	454.294	-0.241505	0.0186442	0.177397	8.84703	9.04783	8.98298	8.66425	8.6604	8.73373
IGFBP7	1199	-0.241006	0.043919	0.300058	10.4859	10.3251	10.2843	10.3517	9.96428	9.86174
SH3D19	321.388	-0.240997	0.0382312	0.277044	8.25913	8.58372	8.54558	8.1919	8.21767	8.13195
CABIN1	1857.27	-0.240956	0.00837247	0.100483	10.8883	10.9686	11.0956	10.7427	10.6326	10.7822
SYNPO	2872.16	-0.24083	0.0121907	0.133177	11.5215	11.626	11.6974	11.3426	11.2076	11.4795
MRPS12	1020.58	-0.24078	0.0267005	0.226011	10.2236	9.98197	10.1723	9.97889	9.65345	9.89804
PVR	1778.83	-0.240665	0.00485159	0.0685209	10.8618	10.9392	10.9649	10.5658	10.6934	10.7177
CLASRP	1113.23	-0.240581	0.0317107	0.249431	10.3685	10.3361	10.0422	10.1257	9.82873	9.95083
TUBB4A	2601.92	-0.240569	0.00858369	0.102059	11.4498	11.4984	11.4692	11.2633	11.0454	11.2996
ABCB8	1106.09	-0.240384	0.0126992	0.13688	10.3717	10.229	10.1087	10.008	9.91475	9.99199
AP5Z1	751.462	-0.240127	0.017211	0.169111	9.69363	9.7279	9.63099	9.55991	9.27926	9.38731
UBE2J2	755.709	-0.239559	0.0183406	0.175379	9.81051	9.57068	9.68766	9.52606	9.34485	9.38731
ZMIZ2	6425.51	-0.23937	0.00711144	0.0888235	12.653	12.8521	12.8129	12.5411	12.4152	12.5762
GDPD5	245.176	-0.239261	0.044498	0.302263	8.1946	7.92479	8.10988	7.83001	7.69447	7.8464
FAM169A	2446.07	-0.239208	0.0492524	0.319557	11.1038	11.5247	11.5216	10.8728	11.2378	11.1707
RNF19B	678.522	-0.239061	0.0292814	0.237503	9.38624	9.6166	9.60965	9.09207	9.2815	9.39579
A2M	10879.2	-0.238581	0.0348611	0.262365	13.3921	13.5746	13.6522	12.9887	13.367	13.3938
GAD1	350.091	-0.23823	0.0397687	0.284635	8.60605	8.7346	8.41295	8.34595	8.38081	8.18677
PRR16	512.994	-0.237772	0.0290121	0.236525	9.11204	9.04515	9.24705	9.0195	8.79477	8.75367
SAMHD1	2819.65	-0.237399	0.00288812	0.0474283	11.6564	11.5328	11.559	11.3329	11.3676	11.2842
DBF4B	492.189	-0.237146	0.0185818	0.177024	9.14413	9.06913	9.00395	8.89708	8.76951	8.74705
SLC48A1	1165.65	-0.236691	0.0104437	0.118744	10.3581	10.2159	10.3607	10.0962	9.94749	10.105
ZNF829	298.592	-0.236507	0.0348043	0.262194	8.26812	8.40685	8.39944	8.03082	8.19413	8.01012
ITPRIPL2	347.456	-0.236442	0.0291766	0.237285	8.51837	8.55004	8.65572	8.23198	8.4097	8.25366
OSMR	1666.72	-0.236278	0.0174657	0.170692	10.6751	10.8892	10.9167	10.4357	10.6132	10.635
PPIP5K1	992.804	-0.236227	0.0151395	0.155428	9.97598	10.1146	10.1537	9.69509	9.90463	9.84635
CEP72	384.029	-0.235726	0.0350561	0.262801	8.54819	8.79336	8.8066	8.53002	8.43803	8.35723
ENPP1	1442.99	-0.235133	0.0369719	0.272239	10.4983	10.694	10.684	10.0975	10.5254	10.3947
NCDN	1072.77	-0.235004	0.00982158	0.112926	10.2533	10.135	10.1855	9.95515	9.83178	10.0073
TTC14	964.671	-0.234828	0.0437807	0.300049	9.98282	10.2219	9.92611	9.55597	9.9601	9.75859
JUP	913.667	-0.234263	0.0237051	0.208839	9.89126	9.88624	10.106	9.73574	9.55527	9.78952
BCL2L12	606.073	-0.233901	0.0264996	0.224683	9.47431	9.29604	9.34424	9.25655	9.00412	9.04287
PITHD1	1422.41	-0.233893	0.0150961	0.155399	10.7428	10.4812	10.563	10.4075	10.2881	10.3175
CNNM4	337.271	-0.233848	0.0276353	0.229989	8.50323	8.48814	8.59776	8.28057	8.30814	8.19165
MAPT	1798.2	-0.233249	0.0306648	0.245171	10.7387	10.9994	11.0681	10.552	10.6369	10.8127
SLC4A2	5449.97	-0.233196	0.0120206	0.131883	12.4266	12.5625	12.6119	12.2247	12.1892	12.4081
NOC2L	2049.14	-0.233135	0.0217532	0.196041	11.0011	11.1095	11.2615	10.7358	10.8439	10.9969
C19orf47	673.855	-0.232556	0.0291247	0.23711	9.51452	9.40472	9.65013	9.15075	9.21056	9.40002
WDR81	1016.3	-0.231973	0.0273753	0.22857	9.96635	10.1785	10.1972	9.77527	9.75826	10.0059
PARP14	1185.51	-0.230945	0.0224945	0.20028	10.2317	10.4347	10.3396	9.91416	10.1821	10.1166
MYADM	3611.11	-0.230716	0.0143723	0.149656	11.8544	11.954	12.0111	11.6468	11.5672	11.8272
CYTH3	1707.52	-0.230393	0.00698017	0.0874689	10.8258	10.8915	10.857	10.7049	10.531	10.5821
TEX2	2116.35	-0.230323	0.00733274	0.0905553	11.088	11.226	11.1868	10.8261	10.9615	10.9594
IRX5	836.163	-0.230308	0.020462	0.188496	9.85145	9.78853	9.85862	9.69867	9.41574	9.59319
TEP1	309.461	-0.229339	0.0462993	0.309224	8.23183	8.49209	8.48718	8.10284	8.21767	8.08024
C1R	1475.7	-0.229293	0.00956645	0.110991	10.6986	10.5622	10.6803	10.413	10.3102	10.464
ASTN1	4592.84	-0.229218	0.0350275	0.262795	12.0762	12.3212	12.4557	11.8708	12.0785	12.1162
MAP3K15	340.858	-0.228947	0.030973	0.246275	8.47633	8.62744	8.52084	8.29009	8.30814	8.23959
MSTO2P	461.893	-0.22885	0.0262794	0.223557	9.05865	8.97073	8.90228	8.80375	8.72094	8.62604
FOCAD	933.375	-0.228678	0.0335417	0.258005	9.96497	9.97353	10.0436	9.49551	9.87977	9.78468
BRINP2	8143.28	-0.228628	0.00308013	0.0496251	13.0551	13.1219	13.1475	12.7982	12.8608	12.9301
NMI	404.803	-0.22837	0.0493976	0.319823	8.99782	8.69406	8.66703	8.60824	8.52737	8.42514
ZSCAN18	1938.47	-0.228315	0.0423862	0.294353	11.1694	10.9911	10.9808	11.0102	10.58	10.7177
NPIPA7	698.15	-0.228058	0.0342835	0.260963	9.67179	9.60024	9.4441	9.46641	9.28373	9.16952
ZNF773	443.52	-0.227957	0.02862	0.234871	8.9058	8.90711	8.94939	8.54998	8.78849	8.62964
PLXNB2	2286.24	-0.227816	0.018274	0.175209	11.2009	11.2361	11.3991	11.0591	10.8871	11.1223
GALNT2	4633.94	-0.227613	0.00673023	0.0857378	12.2259	12.3053	12.3555	12.1074	11.9474	12.0887
MSTO1	1015.73	-0.227583	0.0108147	0.121465	10.1897	10.0757	10.058	9.9249	9.82106	9.83078
IRF2BP1	1292.84	-0.226193	0.017267	0.169335	10.4148	10.4193	10.5365	10.2383	10.0663	10.303
OPA3	1686.14	-0.225337	0.0134566	0.142049	10.7524	10.8359	10.9246	10.6542	10.4813	10.6305
CCDC71L	602.243	-0.223389	0.0200735	0.186599	9.36546	9.31844	9.38365	9.008	9.12105	9.18429
RANBP10	852.974	-0.223379	0.0150104	0.154724	9.88105	9.79653	9.88954	9.52	9.68587	9.61697
HKR1	906.316	-0.22332	0.0206508	0.189439	10.0058	9.91593	9.91033	9.83179	9.62733	9.61697
MKNK1	494.971	-0.223254	0.0302518	0.243315	9.12941	9.05586	9.03922	8.9551	8.76632	8.73373
CCDC9	480.88	-0.222673	0.0323071	0.25261	9.02723	9.01255	9.06226	8.77691	8.64312	8.90699
ZNF584	381.217	-0.222569	0.034792	0.262194	8.76369	8.71109	8.62122	8.53002	8.36825	8.4334
DDR2	4427.13	-0.222169	0.028991	0.236525	12.0807	12.3251	12.2825	11.8067	12.0698	12.0506
MAP3K5	1025.61	-0.221511	0.0414194	0.292088	10.1623	10.1362	10.0808	9.61589	9.9932	9.968
GON4L	1549.51	-0.221169	0.0463237	0.309224	10.5267	10.7845	10.838	10.2759	10.6034	10.4899
SNX13	2696.92	-0.220553	0.00495837	0.06939	11.4772	11.5804	11.473	11.2487	11.3113	11.2629
CGNL1	1174.88	-0.220205	0.0136193	0.143175	10.2408	10.3184	10.3837	9.99791	10.0766	10.142
ITM2B	4586.02	-0.220008	0.0335078	0.257874	12.4733	12.2108	12.1453	12.1475	11.9832	11.9584
MTERFD2	400.621	-0.219336	0.0430503	0.297301	8.9058	8.75446	8.64049	8.46003	8.56822	8.52135
SLC2A13	802.306	-0.219086	0.0375374	0.274035	9.73311	9.79813	9.77915	9.31603	9.54229	9.67391
GCC1	1454.02	-0.218779	0.0129261	0.138644	10.6444	10.6184	10.6019	10.2602	10.4319	10.4467
IRGQ	886.821	-0.218233	0.0379916	0.275793	9.7857	9.99316	9.95564	9.48518	9.75826	9.73035
PPP1R13B	1331.85	-0.218181	0.0343944	0.261289	10.3401	10.5348	10.6107	10.1612	10.1928	10.3862
YARS	3311.57	-0.218173	0.0165051	0.165029	11.9107	11.7375	11.7731	11.4485	11.6482	11.601
C19orf54	431.539	-0.217879	0.0433233	0.298295	8.99241	8.88327	8.74386	8.71815	8.55719	8.5969
ABR	5339.16	-0.217814	0.0331929	0.256173	12.5035	12.4622	12.5373	12.4477	12.0601	12.2259
BLVRB	1871.17	-0.2177	0.0483171	0.316434	11.1269	10.8335	11.0011	10.9157	10.558	10.7169
CACHD1	1316.32	-0.217675	0.037158	0.272694	10.3862	10.5471	10.5106	10.0253	10.3555	10.2973
CENPBD1P1	701.104	-0.2172	0.0205159	0.18888	9.53514	9.53286	9.64251	9.36866	9.24989	9.36803
NUB1	3478.28	-0.217145	0.00421479	0.0623399	11.9053	11.8616	11.8599	11.581	11.6879	11.6612
PDZRN3	6855.54	-0.216937	0.0231076	0.204162	12.775	12.8672	12.9315	12.4583	12.6271	12.7509
SLC7A5	1096.72	-0.21685	0.0364878	0.269063	10.2282	10.1625	10.2646	9.80878	9.92765	10.1546
NCK2	2266.32	-0.216676	0.0442681	0.301102	11.3727	11.1736	11.2472	11.229	10.8731	10.9188
PLA2G15	622.448	-0.216072	0.0467013	0.310577	9.5164	9.29151	9.39504	9.27585	8.97955	9.18919
CDKN2D	396.475	-0.215503	0.049036	0.319065	8.78576	8.62744	8.84365	8.37756	8.54608	8.57838
CAMTA2	833.413	-0.215468	0.0311411	0.246971	9.89996	9.75935	9.79986	9.69867	9.43595	9.58764
MOSPD1	464.879	-0.215204	0.0296508	0.239865	8.94835	9.00428	8.98599	8.81039	8.73405	8.66518
SMARCA1	1563.37	-0.21499	0.0106995	0.120402	10.6793	10.7997	10.6877	10.4675	10.546	10.4548
SCAF1	2820.09	-0.214295	0.0377895	0.275175	11.5201	11.5285	11.6831	11.4151	11.1228	11.4441
HEPH	1762.13	-0.214215	0.0106622	0.120247	10.9086	10.8171	10.9572	10.6188	10.6508	10.7177
ZNF549	628.201	-0.213652	0.0274484	0.229055	9.3208	9.44803	9.4637	9.09479	9.18213	9.2372
PSEN2	627.6	-0.21323	0.0363086	0.267999	9.42894	9.41099	9.39504	9.29962	9.01222	9.18429
NOVA2	760.184	-0.213146	0.0373016	0.273298	9.52954	9.79972	9.72242	9.49551	9.3555	9.48201
RBM47	2927.49	-0.212744	0.0296406	0.239865	11.4468	11.6841	11.744	11.3363	11.366	11.4685
TMEM132A	6996.39	-0.21248	0.0329719	0.255544	12.9237	12.8005	12.9348	12.7959	12.4558	12.6708
HNRNPUL1	12368.6	-0.21248	0.00589805	0.0781212	13.639	13.7134	13.7564	13.4592	13.4267	13.5408
FAM3C2	802.519	-0.212404	0.0279938	0.231617	9.64444	9.83589	9.80499	9.59299	9.53481	9.44773
TMEM161B	1136.09	-0.212336	0.0166238	0.165784	10.2248	10.3339	10.2269	10.0715	10.0702	9.94505
LMNA	7686.78	-0.212322	0.0140874	0.147289	13.0238	12.9693	13.064	12.7416	12.6984	12.9144
EPDR1	4680.78	-0.212042	0.0210733	0.191823	12.4635	12.1964	12.2415	12.0771	12.0904	12.0449
PPP2R5B	336.303	-0.211754	0.045893	0.307786	8.55555	8.51167	8.47436	8.29009	8.18938	8.33092
LPCAT2	1140.61	-0.211554	0.0132023	0.140019	10.2813	10.271	10.2496	9.95365	10.0702	10.0841
TCF7L2	436.226	-0.21153	0.047777	0.315049	8.84102	8.90119	8.92445	8.54998	8.57187	8.79916
SEC11C	941.181	-0.211083	0.0396054	0.283863	9.95248	9.95792	10.0723	9.5814	9.76626	9.89804
TNFRSF1A	1787.01	-0.210343	0.0268023	0.226317	11.0172	10.8148	10.9104	10.7591	10.5552	10.7245
HDLBP	7034.95	-0.21019	0.00497736	0.0695289	12.8326	12.9165	12.9138	12.6547	12.6209	12.7156
FOXRED2	3288.83	-0.210093	0.0130878	0.1395	11.7428	11.7949	11.8409	11.6021	11.4533	11.6336
MAMSTR	675.068	-0.209322	0.0450164	0.304034	9.50884	9.60389	9.42867	9.40637	9.12354	9.28595
WASF3	1673.53	-0.208194	0.0244063	0.21318	10.6919	10.8467	10.9135	10.5129	10.6534	10.5987
FNDC3A	3048.15	-0.208052	0.0308729	0.245989	11.513	11.7797	11.7507	11.3642	11.5088	11.482
NSF	2279.32	-0.207772	0.0239922	0.210522	11.2282	11.2658	11.3014	10.8775	11.1315	11.0848
TIMP2	2742.5	-0.207459	0.0241404	0.211701	11.5187	11.5295	11.5473	11.4543	11.1845	11.2554
NIPAL3	982.433	-0.206186	0.017472	0.170692	9.98827	10.0343	10.1239	9.82689	9.82413	9.82294
DROSHA	3365.71	-0.205883	0.0219913	0.197948	11.689	11.9137	11.8657	11.5261	11.6317	11.6377
BAG3	1261.58	-0.205217	0.042056	0.294061	10.3517	10.3857	10.5001	10.0674	10.1097	10.3496
RPGRIP1L	1199.59	-0.204277	0.018056	0.17385	10.4067	10.3117	10.288	10.1741	10.0689	10.0972
SLC38A7	874.854	-0.20393	0.0319248	0.250839	9.87958	9.83278	9.93706	9.58914	9.59175	9.77982
ZNF512B	1259.7	-0.203599	0.0352253	0.263723	10.3401	10.4172	10.4681	10.3172	10.0507	10.1646
SLC36A1	1390.76	-0.203585	0.0195598	0.183502	10.4577	10.5452	10.6406	10.2914	10.3405	10.3485
LEPREL1	5491.62	-0.203231	0.00351651	0.0547575	12.5104	12.541	12.5281	12.2884	12.3346	12.3128
PALMD	700.397	-0.202673	0.0421905	0.294061	9.65818	9.446	9.58002	9.25655	9.42386	9.31979
KIFC3	1267.28	-0.202472	0.0344523	0.261469	10.3251	10.4317	10.4905	10.1257	10.1172	10.3209
TIMM50	2983.86	-0.202389	0.0125859	0.135946	11.6844	11.5786	11.6798	11.4351	11.3628	11.4899
OSBPL10	1335.05	-0.20224	0.025248	0.218048	10.5126	10.4399	10.5189	10.1429	10.3091	10.3441
MCOLN3	952.7	-0.200129	0.0394259	0.283304	10.0285	10.0704	9.91191	9.7129	9.90753	9.71348
COTL1	5226.59	-0.200055	0.0159837	0.161394	12.5043	12.3721	12.4885	12.2997	12.1515	12.2635
SLC1A1	541.417	-0.199854	0.0437198	0.299899	9.07667	9.25945	9.23188	8.96108	8.93197	9.00454
TOM1L1	622.767	-0.199724	0.0269854	0.227045	9.4047	9.3921	9.37447	9.16117	9.18929	9.16208
SGSH	1960.95	-0.199406	0.0247568	0.215261	11.0238	10.9813	11.1212	10.915	10.7266	10.8261
RCBTB1	567.948	-0.199402	0.0401491	0.286158	9.18266	9.35574	9.23442	9.06459	9.03624	9.00731
GIPC1	1408.73	-0.198716	0.0247326	0.215172	10.5791	10.4871	10.6282	10.3976	10.2567	10.3862
DNAJC5	1393.99	-0.19857	0.0199632	0.185911	10.4878	10.55	10.6097	10.3765	10.2646	10.3583
CLCN4	986.168	-0.196899	0.024603	0.21441	10.0272	10.018	10.106	9.77357	9.83483	9.89505
EPHX1	9601.14	-0.196573	0.00582549	0.0776232	13.3252	13.3144	13.3485	13.1208	13.0727	13.169
SEMA4F	642.123	-0.196208	0.0349926	0.262795	9.46652	9.37937	9.45284	9.28064	9.19404	9.172
ZNF28	648.223	-0.196103	0.0371542	0.272694	9.46457	9.46621	9.41083	9.15597	9.31461	9.21339
GALNS	920.148	-0.194749	0.047994	0.31592	9.99641	9.88474	9.97398	9.83504	9.57727	9.77658
CDH24	857.445	-0.194546	0.0234511	0.20672	9.85891	9.85133	9.83205	9.65696	9.59175	9.65812
ME2	1512.49	-0.194068	0.026089	0.222431	10.6768	10.6479	10.6728	10.3495	10.5506	10.4538
ZNF350	493.678	-0.193914	0.0463292	0.309224	9.07411	8.99874	9.09055	8.81699	8.8945	8.79916
TSPAN7	3619.39	-0.193822	0.028262	0.233181	11.9489	11.8885	11.9344	11.8326	11.5863	11.7062
PLK1	3883.04	-0.193485	0.0199074	0.185504	11.9715	12.0004	12.098	11.7888	11.7514	11.8999
TOMM40	4544.9	-0.193288	0.0182886	0.175209	12.2305	12.1922	12.3269	12.0405	11.9719	12.1108
MOB3A	604.815	-0.193228	0.0452826	0.30516	9.33798	9.36653	9.33481	9.18688	9.01491	9.18429
FTO	3253.07	-0.19301	0.00848959	0.101584	11.7938	11.7371	11.7692	11.5286	11.5759	11.5807
ACVR1B	1707.77	-0.19257	0.0268482	0.226386	10.7331	10.8742	10.9072	10.6753	10.5791	10.6332
MTSS1L	4068.28	-0.192464	0.039022	0.281127	11.9763	12.1394	12.1577	11.8787	11.761	11.9906
CBWD1	1323.86	-0.191871	0.0350255	0.262795	10.4488	10.5087	10.4627	10.2021	10.389	10.1855
C2CD2	1456.41	-0.191812	0.0481819	0.316187	10.4498	10.6733	10.7024	10.3196	10.4106	10.4589
ABAT	579.629	-0.191782	0.0486701	0.318066	9.33584	9.18094	9.33245	9.11904	9.03359	9.05632
CC2D1A	1311.32	-0.191586	0.0335696	0.25809	10.4319	10.4245	10.52	10.2997	10.1309	10.3086
ASAH1	1373.4	-0.19075	0.0433818	0.298295	10.6183	10.4792	10.4778	10.4357	10.2187	10.2814
FAM102A	1224.22	-0.190076	0.0346723	0.262077	10.4279	10.2801	10.3665	10.2395	10.1097	10.0985
ARMCX2	1670.87	-0.189835	0.0437676	0.300049	10.7274	10.9004	10.7939	10.4685	10.6282	10.6878
CDK11B	707.629	-0.189695	0.0401394	0.286158	9.50124	9.64878	9.55587	9.38653	9.32549	9.36803
BAIAP2L1	1161.54	-0.189604	0.0208925	0.190857	10.2511	10.2756	10.3182	10.0605	10.0624	10.1076
PLEKHB2	4690.76	-0.189547	0.0382386	0.277044	12.2012	12.3484	12.3364	11.9454	12.1439	12.163
EXOC3	1657.01	-0.189432	0.0324298	0.252748	10.8492	10.8636	10.6644	10.5892	10.6052	10.569
GSN	1122.61	-0.189358	0.0467238	0.310577	10.2351	10.1895	10.2807	10.0812	9.87238	10.1089
ZDHHC18	835.948	-0.18875	0.0345493	0.261837	9.77785	9.80924	9.83874	9.67342	9.59175	9.53675
PPP1R15A	1118.93	-0.187925	0.0323857	0.252661	10.2791	10.2337	10.1697	9.9833	9.9795	10.1024
PRKD2	821.676	-0.187553	0.0401443	0.286158	9.79505	9.8281	9.72603	9.63096	9.49106	9.60604
TMEM41A	1040.27	-0.18739	0.0303435	0.243669	10.1281	10.1286	10.1115	9.84315	9.99047	9.91732
GOLPH3L	1251.49	-0.187114	0.0264585	0.224459	10.4349	10.4005	10.3278	10.1664	10.1519	10.2372
BMP4	4154.98	-0.18672	0.0498595	0.322269	12.1772	12.0806	12.1043	12.0829	11.8095	11.8308
TRAPPC6B	1226.53	-0.186675	0.0214564	0.194241	10.3924	10.3361	10.3467	10.1482	10.1371	10.1867
P4HB	16753	-0.185739	0.0230422	0.203951	14.157	14.0549	14.1723	13.992	13.8307	13.9577
RHOBTB3	13208.7	-0.185684	0.00881412	0.103754	13.7556	13.8095	13.7868	13.6319	13.5436	13.5865
GYS1	2467.4	-0.185537	0.0433338	0.298295	11.2835	11.3519	11.4638	11.0867	11.116	11.2791
CLCN7	2816.17	-0.185529	0.0446488	0.302885	11.6222	11.5237	11.5288	11.493	11.2332	11.3231
TXNRD2	1959.94	-0.18498	0.0325123	0.253233	11.0759	10.9931	11.0335	10.9203	10.7258	10.8463
SLC26A11	987.133	-0.184304	0.0480966	0.315934	10.117	10.0125	10.0085	9.93859	9.73888	9.8448
B4GALT1	1052.31	-0.184085	0.029371	0.237978	10.1132	10.1375	10.1604	9.96261	9.87682	9.97084
DPYSL5	961.959	-0.183973	0.0374029	0.273314	9.93988	9.99316	10.0892	9.78203	9.80095	9.83703
RHEB	8639.98	-0.183306	0.0491116	0.319195	13.3345	13.0744	13.1019	12.946	13.0378	12.929
CLPTM1L	4597.53	-0.183253	0.0160331	0.16168	12.2838	12.2322	12.2678	12.0795	11.9955	12.1198
INPP4B	850.831	-0.182721	0.0490518	0.319065	9.75085	9.85133	9.89115	9.55202	9.70264	9.62962
NT5C2	1724.03	-0.181378	0.0375723	0.27416	10.7596	10.9342	10.8454	10.5959	10.7126	10.6386
MYO5B	2782.43	-0.181356	0.0488389	0.318824	11.3908	11.5505	11.6644	11.2991	11.357	11.3594
POLR3H	1184.33	-0.18079	0.0426	0.295388	10.2979	10.3117	10.311	10.0352	10.0611	10.2218
DDIT4L	4640.47	-0.179533	0.0117625	0.129887	12.2896	12.2795	12.2472	12.0493	12.1069	12.09
UBIAD1	958.668	-0.178016	0.0405991	0.287969	9.96359	9.95792	10.0766	9.82033	9.79471	9.80234
TCEB3	2391.86	-0.175824	0.027977	0.231617	11.2635	11.3366	11.3467	11.0598	11.1773	11.1408
PCCA	3205.57	-0.175336	0.0288173	0.236111	11.8185	11.722	11.6696	11.5381	11.589	11.5203
CALU	19879.6	-0.175054	0.038612	0.278959	14.2962	14.4175	14.3966	14.0627	14.2485	14.2243
CTBP1-AS2	1331.32	-0.174726	0.0493075	0.319597	10.4694	10.4581	10.4895	10.2097	10.2268	10.3979
NAPA	5677.78	-0.173565	0.0354208	0.264243	12.6429	12.4864	12.5529	12.3835	12.3017	12.4352
CDC25B	2862.75	-0.173104	0.0360919	0.267225	11.5764	11.5433	11.6024	11.4384	11.2809	11.4364
RASSF8-AS1	923.553	-0.173034	0.046142	0.308647	9.96082	9.91152	9.95871	9.80878	9.75987	9.69469
DLG1	2467.69	-0.172447	0.0313151	0.247778	11.3283	11.4099	11.3385	11.1137	11.2378	11.167
SLC35F6	1887.94	-0.172307	0.0417819	0.293349	11.0105	10.8937	11.0145	10.7209	10.7853	10.851
HOXA13	1284.56	-0.172161	0.0403021	0.28658	10.3893	10.4662	10.3985	10.2735	10.1664	10.2536
DCAF8	3580.29	-0.171267	0.026561	0.225079	11.9039	11.9418	11.8371	11.7484	11.7253	11.6603
VSTM4	1912.73	-0.170428	0.0346398	0.262077	10.9278	11.0187	11.0248	10.7642	10.8025	10.8541
NREP	8189.42	-0.16969	0.0262988	0.223598	13.0988	13.1181	13.0446	12.8275	12.949	12.9391
LAMP1	5964	-0.169059	0.0293206	0.237695	12.6285	12.6009	12.6599	12.3749	12.4444	12.5237
ENTPD6	1679.39	-0.168924	0.0380089	0.275793	10.7436	10.8218	10.8413	10.6197	10.5745	10.666
EIF3K	4290.74	-0.166986	0.0462026	0.308917	12.2354	12.0638	12.1607	12.0398	11.9151	11.9644
HMGXB3	1838.42	-0.166898	0.0482014	0.316187	11.0045	10.8681	10.9222	10.8121	10.6892	10.7512
PGM5	3626.41	-0.166796	0.0493261	0.319597	11.9489	11.8159	11.968	11.813	11.6808	11.6964
ICK	2494.4	-0.166223	0.03074	0.245495	11.367	11.3223	11.4227	11.1748	11.1821	11.2229
CMTR1	2147.62	-0.164722	0.0474695	0.313731	11.0702	11.2064	11.1868	10.9272	11.0295	10.973
YY1AP1	1949.03	-0.162777	0.0352307	0.263723	11.0351	10.9904	11.0152	10.8846	10.8064	10.8269
SLC25A44	2622.08	-0.161623	0.0401224	0.286158	11.4801	11.3963	11.4458	11.2278	11.2418	11.3314
SLTM	3215.54	-0.160938	0.034761	0.262194	11.6798	11.7953	11.7266	11.5639	11.5795	11.5449
CALR	11423.1	-0.160799	0.0337974	0.258978	13.6109	13.4828	13.5922	13.3598	13.3885	13.4253
HADHB	3314.97	-0.160725	0.0271514	0.227568	11.777	11.7889	11.7679	11.5668	11.6273	11.6274
CD59	2997.74	-0.160583	0.0430853	0.297409	11.6349	11.6452	11.6214	11.3749	11.5268	11.478
SNX19	2922.1	-0.160557	0.0461227	0.308647	11.5374	11.6242	11.6282	11.3495	11.4784	11.4416
FAM64A	2765.34	-0.158232	0.039976	0.285719	11.4718	11.5058	11.5686	11.3143	11.3384	11.3862
AKR1B1	3046.13	-0.156942	0.0440656	0.300656	11.7176	11.603	11.6416	11.4607	11.5301	11.4685
PPP5C	4542.76	-0.154877	0.0348803	0.262381	12.2334	12.1934	12.2612	12.0462	12.0381	12.1098
PEA15	6710.02	-0.154666	0.0483096	0.316434	12.7772	12.7472	12.8521	12.698	12.5706	12.6094
RHOU	4033.79	-0.154533	0.0419005	0.293824	12.0714	12.0343	12.0692	11.8212	11.9347	11.9217
DNAJC3	3243.23	-0.147999	0.0492302	0.319549	11.706	11.7695	11.7449	11.5629	11.633	11.5506
PCNP	4589.16	0.141909	0.0452003	0.304873	12.0653	12.1216	12.0745	12.2228	12.2424	12.2469
CCNI	6729.57	0.143033	0.0423147	0.294353	12.6688	12.6459	12.6014	12.766	12.7978	12.8063
HMG20A	2452.47	0.148377	0.0493178	0.319597	11.1538	11.1538	11.2294	11.3335	11.3491	11.3298
FBXL5	2697	0.150955	0.0431118	0.297458	11.2841	11.3465	11.3141	11.5022	11.4799	11.4446
SOAT1	4691.9	0.151329	0.0464112	0.309502	12.1682	12.0871	12.0826	12.3187	12.2233	12.2808
FKBP4	6931.12	0.152095	0.0270891	0.227284	12.6519	12.6856	12.6924	12.8183	12.848	12.8444
TMEM230	2696.49	0.153054	0.0418673	0.293761	11.3411	11.2994	11.2996	11.519	11.4379	11.472
SPTSSA	3468.86	0.153364	0.0356021	0.26508	11.699	11.6672	11.6644	11.8799	11.8152	11.8233
H2AFZ	13441.3	0.155006	0.020837	0.190634	13.6485	13.6367	13.6068	13.7811	13.8004	13.7993
CEP55	2876.05	0.157172	0.0370616	0.272398	11.4473	11.3799	11.3843	11.5688	11.6074	11.5382
ACSL3	1697.34	0.157371	0.0454163	0.305658	10.6235	10.6602	10.6454	10.7608	10.8431	10.83
ENO1	10576	0.15788	0.037918	0.275661	13.2606	13.2742	13.3105	13.3869	13.4317	13.529
GABPB1	1945.54	0.159609	0.0402426	0.286501	10.7833	10.8605	10.871	11.0288	10.9986	11.001
DNAJC14	1796.96	0.159964	0.0359375	0.266671	10.7282	10.7329	10.7116	10.8672	10.9118	10.9055
ERO1L	1620.79	0.160978	0.046654	0.310446	10.5664	10.6238	10.5303	10.7323	10.7947	10.7143
GNL3	5312.17	0.162152	0.0425175	0.29495	12.3277	12.2787	12.2491	12.4122	12.5515	12.4116
CEP89	1865.26	0.163773	0.0421194	0.294061	10.7298	10.7845	10.8102	10.8893	10.9966	10.9659
ZNF189	3026.19	0.165005	0.0368656	0.271587	11.4883	11.5063	11.4215	11.593	11.7151	11.6381
PCBP1	6031.93	0.165182	0.0453651	0.305448	12.4781	12.4281	12.4927	12.627	12.5538	12.7481
CKS2	5794.89	0.165926	0.0308392	0.245848	12.4046	12.3737	12.4489	12.628	12.5097	12.6197
TMEM14C	2196.59	0.166366	0.0322325	0.252364	11.0462	10.9869	10.9959	11.1664	11.1561	11.2401
U2AF1	3147.49	0.167347	0.028986	0.236525	11.5822	11.5004	11.5006	11.6607	11.7413	11.7181
ANP32B	9133.97	0.167633	0.0209546	0.191197	13.1154	13.0767	13.0022	13.2321	13.2529	13.245
ADH5	2596.99	0.167911	0.0277145	0.230307	11.299	11.2396	11.2122	11.4405	11.4533	11.3958
PFKM	5303.12	0.16823	0.0300871	0.242499	12.2954	12.251	12.2932	12.5376	12.3905	12.4485
CEP85	2331.23	0.168301	0.0329425	0.255446	11.0265	11.1108	11.1436	11.2819	11.3008	11.2413
PTTG1IP	9203.13	0.168667	0.0190268	0.17996	13.1287	13.0286	13.0688	13.2771	13.2372	13.2494
RBM15B	4398.59	0.16921	0.0423625	0.294353	12.035	11.9309	12.0567	12.2514	12.0983	12.2214
RAB6A	3574.69	0.169326	0.0178922	0.172815	11.7347	11.6991	11.7006	11.9127	11.8812	11.8785
BBS4	1171.23	0.169367	0.047917	0.315797	10.0994	10.0492	10.1496	10.3392	10.287	10.2241
POP4	1482.97	0.171717	0.0439171	0.300058	10.5097	10.4245	10.3791	10.5766	10.6884	10.6097
TDP1	816.931	0.171954	0.0444575	0.302122	9.57552	9.57255	9.58996	9.75306	9.78529	9.76024
PRC1	14546.2	0.172238	0.0398237	0.284896	13.6508	13.7779	13.7641	13.8134	13.9882	13.9491
WDR82	10721.4	0.17234	0.0175827	0.171413	13.2472	13.2976	13.3361	13.4307	13.4973	13.5014
SLC25A40	1259.99	0.173038	0.0451931	0.304873	10.1838	10.2721	10.1496	10.4389	10.3244	10.4095
KLF11	981.068	0.173082	0.0470605	0.311799	9.78726	9.89819	9.83874	10.0224	9.98774	10.0815
LPIN1	2858.72	0.173335	0.0273603	0.22857	11.3342	11.4063	11.4154	11.6121	11.5064	11.5941
TRUB1	1162.19	0.174199	0.040168	0.286158	10.0855	10.0585	10.1142	10.2097	10.2759	10.3375
RAB14	5250.95	0.174242	0.0413068	0.291562	12.205	12.2937	12.2819	12.3317	12.4703	12.541
CLDND1	1765.95	0.174326	0.0223028	0.19939	10.6827	10.6914	10.6988	10.901	10.8552	10.8747
ZFP62	1045.81	0.174445	0.0467744	0.310709	9.85295	10.0015	9.94173	10.135	10.1543	10.0815
ZFAND5	8760.19	0.17461	0.0321895	0.252364	12.9977	13.0223	12.9786	13.0705	13.2534	13.2333
MAGED2	7861.24	0.174732	0.021498	0.19442	12.7827	12.8271	12.9203	13.0072	13.0272	13.058
THOC7	1738.86	0.175026	0.025498	0.219466	10.6852	10.6274	10.6905	10.8187	10.8768	10.8701
C7orf73	2359.24	0.176189	0.0449174	0.303958	11.2161	11.079	11.0122	11.3569	11.2498	11.2854
CEP57	2070.5	0.17651	0.0316594	0.249277	10.949	10.8982	10.9064	11.0366	11.1904	11.0946
RHOBTB1	2774.18	0.176889	0.025851	0.221386	11.2713	11.3681	11.3792	11.4753	11.5649	11.5487
SGCB	2273.95	0.177454	0.0310388	0.246415	10.9821	11.105	11.0681	11.178	11.2567	11.2956
RFC4	1861.61	0.177929	0.0482382	0.316187	10.8447	10.7346	10.7024	10.9454	11.0578	10.8633
TMEM69	991.4	0.178077	0.043013	0.297301	9.93847	9.83122	9.78781	10.0238	10.0507	10.0723
STAMBP	1600.77	0.178354	0.0373992	0.273314	10.506	10.4822	10.6426	10.7173	10.7821	10.7169
H3F3AP4	2734.05	0.178653	0.0407358	0.288594	11.4274	11.242	11.2727	11.58	11.4613	11.4914
UCK2	1209.3	0.178837	0.0289462	0.236525	10.1256	10.1299	10.1683	10.3765	10.2981	10.3276
ELMOD2	1627.85	0.178948	0.0348423	0.262352	10.5304	10.6408	10.5334	10.7778	10.8172	10.693
AZI2	1825.01	0.180115	0.0322059	0.252364	10.8097	10.7203	10.6662	10.9892	10.9046	10.8913
SYAP1	2580.43	0.180245	0.0201548	0.1867	11.2015	11.2675	11.2333	11.3653	11.4578	11.4564
LSM2	968.828	0.180372	0.0438052	0.300058	9.91578	9.79334	9.74218	10.0052	10.0122	10.0347
GLT8D1	3579.35	0.180893	0.0449565	0.304006	11.788	11.6606	11.6559	11.9943	11.9294	11.7737
PGRMC1	3836.26	0.181067	0.0118078	0.1302	11.8318	11.7869	11.8012	11.9793	11.987	12.0289
ATP5G3	5518.85	0.181187	0.019648	0.184206	12.4016	12.3064	12.2795	12.5416	12.4706	12.5589
SLC39A10	3438.71	0.182223	0.0122311	0.133311	11.6607	11.6554	11.6282	11.8772	11.8355	11.8111
PLEKHA5	2321.85	0.182258	0.0277185	0.230307	11.0145	11.0933	11.1294	11.2097	11.3464	11.271
RHOQ	1407.77	0.182284	0.0361689	0.267225	10.3654	10.3611	10.3455	10.4431	10.6132	10.606
RPLP2	4852.28	0.18248	0.0480328	0.31592	12.2524	12.1082	12.0524	12.4448	12.232	12.3422
SECISBP2	1908.27	0.183106	0.0298462	0.241192	10.8759	10.81	10.696	10.9979	11.0148	10.9715
CASP8	1106.6	0.183122	0.0491824	0.319373	10.0258	10.0731	9.92139	10.1016	10.2826	10.2431
NOP58	2470.01	0.183394	0.0346998	0.262077	11.1997	11.1668	11.1348	11.2517	11.4676	11.375
GSTO1	1867.95	0.183463	0.0490486	0.319065	10.8876	10.675	10.7161	11.0437	10.9712	10.8792
PPP1R2	1156.95	0.184009	0.0299945	0.242007	10.0957	10.1056	10.0188	10.2542	10.3298	10.236
EIF3H	4356.45	0.184385	0.0371803	0.272726	12.1038	11.936	11.906	12.2627	12.1755	12.1188
KIAA0101	1591.17	0.184536	0.0263465	0.223756	10.5107	10.5106	10.5781	10.7997	10.7307	10.666
NXT1	605.383	0.184664	0.0448273	0.303642	9.16833	9.0979	9.14822	9.37539	9.34057	9.31084
ERP44	3403.56	0.184823	0.0143969	0.14981	11.6692	11.602	11.6219	11.8795	11.8152	11.7891
TYMS	6967.6	0.184911	0.0108229	0.121465	12.7044	12.6236	12.6668	12.8444	12.9031	12.8356
PHF2	3429.64	0.185482	0.0420651	0.294061	11.5163	11.6711	11.7198	11.8672	11.738	11.9177
MRRF	1371.29	0.185549	0.0310381	0.246415	10.3315	10.3061	10.3158	10.4162	10.5736	10.5643
RAB3C	3245.02	0.185969	0.0422796	0.294353	11.4897	11.5988	11.5836	11.6112	11.8203	11.8475
BRD3	3451.78	0.186222	0.027997	0.231617	11.6156	11.6354	11.6942	11.9287	11.7356	11.8823
C14orf2	2739.4	0.186225	0.0308091	0.245736	11.4218	11.2801	11.2364	11.5486	11.5511	11.4528
HIAT1	2009.87	0.186329	0.0183126	0.17522	10.91	10.839	10.8603	11.1224	11.0262	11.0603
TMEM43	4983.45	0.187037	0.0378111	0.275175	12.1026	12.1478	12.2742	12.2593	12.421	12.4591
SEC13	4329.3	0.18721	0.010901	0.122087	12.0108	11.9294	11.9906	12.1751	12.1466	12.2064
TMEM246	2711.72	0.187448	0.0228151	0.202511	11.2808	11.2966	11.3242	11.5848	11.408	11.5116
NR1D2	7608.42	0.187661	0.0336312	0.258435	12.6898	12.8428	12.8239	12.877	13.0816	13.0121
JAKMIP2	1102.96	0.187663	0.0283515	0.233542	10.0125	10.0585	9.93394	10.2419	10.1725	10.2062
ARL6IP5	3307.49	0.18782	0.0341029	0.259975	11.6556	11.5198	11.5771	11.9061	11.7618	11.6981
TTC23	821.029	0.188192	0.0476836	0.314704	9.60597	9.54811	9.568	9.90953	9.71593	9.71856
TCF25	2358.6	0.188453	0.0182007	0.174695	11.152	11.0631	11.0815	11.3659	11.2702	11.2681
YAF2	781.183	0.188465	0.0467344	0.310577	9.61127	9.48018	9.40858	9.6643	9.7486	9.72363
TTL	1973.48	0.188685	0.0313236	0.247778	10.7572	10.8915	10.8693	10.9469	11.111	11.0769
LZTFL1	1209.65	0.189626	0.0266053	0.22533	10.1453	10.1538	10.1046	10.3415	10.4116	10.2664
RRAGD	1616.39	0.189713	0.0284073	0.233751	10.6104	10.5242	10.52	10.8553	10.7026	10.7152
APOLD1	1288.8	0.189771	0.0163506	0.164127	10.2167	10.2302	10.2358	10.4292	10.4339	10.4303
LINC00963	1968.15	0.191116	0.0205656	0.189109	10.8424	10.7487	10.9135	11.0507	11.0526	11.0252
FAM204A	1168.1	0.191416	0.0417896	0.293349	10.1207	10.0691	10.0523	10.1945	10.4289	10.2466
RABEPK	856.094	0.191753	0.0324291	0.252748	9.63925	9.55379	9.70606	9.81539	9.84695	9.8709
KIFAP3	1176.24	0.191821	0.0242074	0.211925	10.155	10.0992	10.0218	10.2985	10.333	10.2733
RPSA	28769.7	0.192047	0.0301411	0.242807	14.8132	14.6001	14.6882	15.0093	14.8801	14.8468
SPCS3	1297.04	0.192123	0.0181898	0.174695	10.1921	10.2767	10.2345	10.458	10.4137	10.4538
CCDC71	853.181	0.192282	0.0326072	0.253615	9.63057	9.5519	9.70056	9.87672	9.80095	9.84169
ZFP90	469.634	0.19235	0.0471883	0.312511	8.7445	8.78695	8.76858	9.0309	8.94895	8.96517
SRP9	6033.69	0.192494	0.00896531	0.10505	12.4764	12.4717	12.4104	12.6478	12.6167	12.7073
DLAT	2914.86	0.193031	0.00870964	0.102713	11.4041	11.3973	11.4092	11.5678	11.6391	11.6179
SLIRP	699.882	0.193182	0.0373158	0.273298	9.43295	9.28698	9.30131	9.58334	9.54042	9.54441
NLK	6740.32	0.193657	0.00808024	0.0978948	12.586	12.6663	12.5831	12.8547	12.8052	12.7933
KCTD7	611.032	0.193832	0.03657	0.269539	9.13433	9.16372	9.14012	9.42594	9.32115	9.33311
DNAJB6	2085.99	0.193891	0.0205429	0.189015	10.8992	10.9643	10.8904	11.0338	11.1928	11.154
IRAK4	663.532	0.193928	0.0441198	0.30076	9.20857	9.30952	9.27197	9.46009	9.57909	9.39579
REEP3	777.166	0.194045	0.0344483	0.261469	9.52205	9.52903	9.42423	9.74615	9.63084	9.74205
RPS29	5214.78	0.194067	0.0440849	0.300656	12.3445	12.1472	12.209	12.6033	12.3754	12.3683
NUF2	2175.74	0.194152	0.045932	0.307808	11.0258	10.9931	10.9032	11.0667	11.3549	11.1408
NDRG2	1806.52	0.194452	0.0102595	0.117258	10.729	10.7	10.7079	10.931	10.919	10.9092
MYC	2546.17	0.194772	0.0207024	0.189686	11.1592	11.1973	11.2572	11.4904	11.3195	11.4344
PRAME	2579.77	0.194936	0.022449	0.200072	11.255	11.2266	11.1882	11.5491	11.3807	11.3707
PRPSAP2	1012.72	0.195725	0.0245115	0.213976	9.91291	9.84826	9.86191	10.0507	10.0481	10.1633
RNF130	1407.26	0.196738	0.0183092	0.17522	10.4118	10.3459	10.2868	10.5969	10.5672	10.5223
DANCR	775.794	0.19674	0.0330764	0.255966	9.58454	9.40472	9.47018	9.7129	9.71593	9.68952
UBA2	9628.79	0.197197	0.0223522	0.199441	13.1077	13.1132	13.1441	13.2019	13.4467	13.3513
MET	1174.1	0.197505	0.0411721	0.290745	9.91291	10.187	10.1375	10.2783	10.3113	10.3242
FHOD3	1265.42	0.197862	0.0202632	0.187115	10.1294	10.187	10.2658	10.3765	10.3983	10.4538
ZWILCH	2876.59	0.19815	0.0434081	0.298295	11.2368	11.4627	11.416	11.4501	11.6841	11.6479
C16orf87	395.707	0.198278	0.049136	0.319207	8.53708	8.48814	8.52084	8.73917	8.78535	8.69299
RAD51	1127.35	0.198882	0.0270424	0.22715	9.95804	10.0139	10.1046	10.2321	10.3211	10.1781
DACH1	795.548	0.199702	0.0450023	0.304034	9.42091	9.59841	9.53749	9.6121	9.79471	9.82136
LINC01296	1116.63	0.199807	0.0202131	0.186877	9.98555	10.018	10.0364	10.1945	10.3102	10.1843
PPHLN1	4687.45	0.200214	0.0106604	0.120247	12.1352	12.0481	12.066	12.256	12.3736	12.262
MTA3	1419.17	0.200527	0.01201	0.131861	10.3883	10.3644	10.3266	10.5901	10.5413	10.595
SYS1	616.436	0.201258	0.0331106	0.255973	9.22482	9.08489	9.14822	9.4151	9.33197	9.38518
GNB2L1	17195.7	0.201354	0.046384	0.309455	14.0803	13.8393	13.9231	14.3457	14.0585	14.1184
SDCCAG3	1390.13	0.201661	0.0117518	0.129863	10.3591	10.3273	10.3014	10.5746	10.5515	10.5126
AKAP7	4336.15	0.201672	0.00587798	0.0780575	12.0045	11.9886	11.9199	12.2094	12.167	12.1803
TPRKB	982.57	0.201757	0.0188238	0.1787	9.7857	9.89223	9.80328	10.0743	10.0415	10.0266
CNOT10	1741.94	0.201826	0.0443392	0.301451	10.6165	10.6363	10.6923	10.6906	11.0328	10.8868
DYNLT3	575.852	0.201839	0.0474749	0.313731	9.00321	9.14629	9.00395	9.29253	9.1677	9.37877
FAM216A	521.592	0.202058	0.0343235	0.261138	8.93431	8.86512	8.93697	9.17922	9.09333	9.13952
GNE	2634.31	0.202432	0.0189091	0.17914	11.2635	11.2542	11.2294	11.5906	11.4263	11.3846
LYRM1	593.574	0.202507	0.0270736	0.227284	9.11453	9.0744	9.11003	9.30433	9.35125	9.31309
SPA17	398.406	0.203188	0.0475304	0.313962	8.5445	8.52714	8.49143	8.83662	8.68425	8.73373
ZNF280B	847.117	0.20391	0.0268163	0.226317	9.57552	9.69403	9.55992	9.78203	9.90753	9.81663
MOB1A	3857.17	0.204527	0.00758675	0.0930924	11.7809	11.8421	11.777	11.9522	12.046	12.056
ZBTB43	1325.11	0.205003	0.0482258	0.316187	10.0893	10.3405	10.311	10.3334	10.5872	10.5232
CERK	729.281	0.20526	0.0250004	0.216731	9.37172	9.36007	9.45066	9.68068	9.62028	9.55959
LRRN1	450.593	0.20543	0.0449726	0.304006	8.64452	8.7346	8.71143	9.00511	8.96294	8.81823
RPS6KA5	510.096	0.205507	0.0433074	0.298295	8.80133	8.95079	8.87326	9.01663	9.2035	9.10111
ARL3	1797.7	0.205733	0.0216628	0.195565	10.7966	10.6166	10.6662	11.0037	10.8988	10.8579
RNF187	5776.9	0.20612	0.0167743	0.16633	12.4389	12.2821	12.4129	12.6898	12.5147	12.6033
NGRN	1895.71	0.206429	0.0178614	0.172735	10.6911	10.7675	10.8537	10.9226	11	11.0663
RFT1	1109.94	0.206545	0.0131813	0.140019	10.0085	9.94789	10.0465	10.2084	10.2338	10.2325
SLC25A51	719.636	0.207052	0.0208299	0.190634	9.36755	9.39632	9.3606	9.64587	9.6132	9.54631
MRPL48	763.941	0.208124	0.0291841	0.237285	9.48783	9.38575	9.50001	9.60449	9.79001	9.67041
DYNC1I2	4001.07	0.208177	0.00685291	0.0864391	11.8413	11.8513	11.8603	12.0228	12.1518	12.0425
CFLAR	1450.95	0.20829	0.0106203	0.119951	10.3304	10.4131	10.4165	10.5707	10.6229	10.6404
TMEM123	5942.59	0.208392	0.00370412	0.0568707	12.3729	12.4601	12.4332	12.6614	12.6321	12.6361
MRPS36	1223.7	0.208445	0.0402536	0.286501	10.2913	10.0796	10.0188	10.4612	10.3838	10.2641
PAWR	443.129	0.208812	0.0462253	0.308934	8.59537	8.73127	8.68198	8.81039	9.02027	8.88907
HNRNPAB	6842.14	0.208919	0.00273534	0.0455157	12.601	12.631	12.6457	12.8222	12.842	12.8747
ATG7	703.585	0.209325	0.0216166	0.195263	9.40673	9.28925	9.32294	9.60258	9.53855	9.57275
CEP44	435.235	0.209537	0.0498908	0.322336	8.65825	8.75774	8.4999	8.94609	8.8945	8.8119
TMEM97	6722.82	0.210005	0.00192989	0.035957	12.5957	12.6007	12.6048	12.8117	12.825	12.827
TWF1	6576.66	0.210245	0.0182837	0.175209	12.4596	12.6536	12.5704	12.6891	12.8757	12.8115
ANTXR2	591.692	0.210279	0.0433786	0.298295	9.04303	9.03977	9.17224	9.16635	9.40348	9.39579
C9orf40	758.714	0.210352	0.0230572	0.203951	9.45869	9.44803	9.43751	9.727	9.57545	9.73538
RP11-1094M14.11	325.329	0.21104	0.0486621	0.318066	8.27705	8.12107	8.26688	8.47263	8.47755	8.4498
ITGB3BP	619.458	0.211602	0.034552	0.261837	9.15628	9.22666	9.07081	9.35285	9.50452	9.31084
RPL12	11693.9	0.211643	0.0414619	0.292253	13.5224	13.2803	13.3485	13.8136	13.517	13.5391
PTP4A1	4614.43	0.211729	0.00924693	0.107855	12.0972	12.0822	11.9782	12.1987	12.3186	12.3251
POLE3	7988.46	0.211855	0.00232403	0.0407848	12.8837	12.8228	12.8361	13.0712	13.0893	13.0533
PKP4	2174.23	0.211888	0.0105096	0.119316	10.8663	11.0309	11.0011	11.1996	11.2117	11.1794
CKB	2608.88	0.211918	0.0355189	0.264717	11.155	11.2009	11.3135	11.5969	11.2736	11.5052
SEMA4D	1021.44	0.212052	0.0319559	0.250839	9.71022	9.91593	9.98155	10.0549	10.1773	10.1011
FASTKD2	903.471	0.212065	0.0357533	0.265818	9.71022	9.70087	9.6765	9.76335	10.0779	9.94938
MRPL47	1264.92	0.212096	0.0156066	0.158631	10.2635	10.1286	10.1604	10.3888	10.4891	10.3712
GNG11	1770.71	0.212761	0.0338679	0.259306	10.8439	10.6166	10.5158	10.8987	10.9601	10.8587
FAM210B	1828.08	0.212921	0.00664421	0.0849241	10.7444	10.7362	10.6728	10.9767	10.9524	10.9099
NFU1	692.926	0.213321	0.0210098	0.191359	9.37589	9.27557	9.29403	9.54009	9.6132	9.49983
PTK7	2762.26	0.213377	0.0222884	0.19939	11.259	11.2431	11.4182	11.6319	11.4172	11.5793
ASTE1	488.232	0.213429	0.0358525	0.266298	8.86491	8.81243	8.74386	9.10562	9.10347	8.93637
LEPROT	1578.11	0.214158	0.00645257	0.082889	10.4626	10.5126	10.5406	10.727	10.7494	10.7287
POLD3	1454.66	0.214765	0.0201357	0.1867	10.2533	10.4762	10.4131	10.557	10.6782	10.626
NDUFA8	2808.83	0.214938	0.0178918	0.172815	11.4635	11.2652	11.2603	11.6459	11.5164	11.5444
HADH	2793.59	0.215259	0.0106134	0.119951	11.3522	11.275	11.352	11.6616	11.5277	11.4865
DMAP1	3350.95	0.215334	0.0494367	0.319941	11.7172	11.5841	11.4221	12.0296	11.6955	11.7454
SET	23421.1	0.215746	0.00583515	0.0776232	14.356	14.4257	14.4034	14.5454	14.7121	14.6174
TIMM8B	1744.38	0.216615	0.0146414	0.151737	10.7027	10.5414	10.6877	10.798	10.9333	10.9144
SIX2	398.123	0.216668	0.0406288	0.287969	8.6025	8.42348	8.4999	8.7904	8.66725	8.81823
C6orf211	4413.81	0.216782	0.00724665	0.090144	11.9264	12.0855	11.9426	12.2432	12.1895	12.2274
ARL5A	1026.33	0.216797	0.0128662	0.138146	9.87371	9.90857	9.86191	10.038	10.1309	10.1818
CNR1	4108.51	0.21706	0.0282279	0.233025	11.6785	11.9374	11.9966	12.0546	12.1865	12.1214
TRIM16	1225.26	0.21708	0.0106186	0.119951	10.2143	10.121	10.0723	10.3965	10.366	10.3572
SMIM4	1727.08	0.217426	0.0201042	0.186657	10.746	10.5846	10.5488	10.9371	10.7638	10.9055
AP000525.9	1986.71	0.217483	0.0048591	0.0685638	10.8235	10.8281	10.8562	11.0181	11.0939	11.092
EAF1	2506.77	0.217953	0.00343628	0.0536718	11.1544	11.2015	11.1584	11.3743	11.4121	11.4235
COX7B	3639.65	0.218525	0.00340841	0.0536187	11.7456	11.658	11.722	11.913	11.9726	11.9385
ELP6	1845.79	0.218894	0.0241559	0.211716	10.8288	10.5901	10.7395	11.0833	10.934	10.88
TMSB15A	1368.37	0.219125	0.0103216	0.117704	10.356	10.279	10.2484	10.4821	10.6043	10.5116
RBPJ	3464.38	0.219282	0.0404432	0.287238	11.4203	11.7412	11.6974	11.7165	11.9733	11.9371
ZNF184	1047.82	0.219311	0.0144707	0.150272	9.90717	9.95649	9.86191	10.1231	10.2418	10.0802
TTC21B	1260.24	0.219349	0.022331	0.19939	10.0403	10.2733	10.1959	10.3631	10.5112	10.3745
ZBED1	1074.73	0.219402	0.025125	0.217476	9.7935	9.94789	10.0737	10.1612	10.1519	10.2513
CACNA1D	2675.09	0.220031	0.0447063	0.303094	11.0132	11.3405	11.3751	11.3631	11.5989	11.553
ECI2	3854.92	0.220709	0.00452958	0.065578	11.8239	11.778	11.767	12.0303	12.0901	11.9551
SEPT3	537.776	0.220977	0.0250107	0.216731	8.8855	8.91889	9.02463	9.2419	9.21991	9.11146
RPL4	43548.5	0.221073	0.0336484	0.258437	15.4082	15.1788	15.2376	15.7225	15.4491	15.4015
MRPS21	2122.58	0.221461	0.0441661	0.300808	11.0982	10.7634	10.8685	11.3421	11.1278	11.0415
SCD5	2023.36	0.222035	0.00399137	0.0601372	10.8227	10.8974	10.8578	11.1278	11.092	11.0709
MYD88	534.798	0.222144	0.0326257	0.253631	8.98697	8.86207	8.94629	9.30433	9.04941	9.19649
PBX3	1104.1	0.22234	0.0420924	0.294061	9.85891	10.0384	10.0203	10.0023	10.3102	10.3626
C1orf21	1398.4	0.222699	0.019097	0.18011	10.4067	10.2443	10.3074	10.6987	10.4997	10.5008
CLNS1A	3416.42	0.222883	0.0088971	0.10441	11.7015	11.5841	11.5468	11.8835	11.9097	11.7676
IPP	349.481	0.222918	0.0441878	0.300822	8.27705	8.39425	8.27676	8.51792	8.71764	8.48602
MRPL40	962.24	0.223035	0.0167653	0.16633	9.84996	9.69403	9.79986	10.1124	10.0282	9.94505
PPP3CA	2415.18	0.223126	0.041682	0.293146	10.8839	11.2135	11.1875	11.1901	11.4504	11.4334
RPS3AP6	1808.11	0.223843	0.0261238	0.222604	10.8454	10.6057	10.6009	11.0008	11.0054	10.8127
TMEM218	432.098	0.22395	0.0427993	0.296235	8.6376	8.66987	8.55373	9.04503	8.86202	8.72702
IFT81	783.111	0.224033	0.0176428	0.171595	9.45476	9.58923	9.40408	9.77187	9.75505	9.67391
SEPT10	1437.64	0.224357	0.0206281	0.189344	10.2624	10.3654	10.4453	10.479	10.7241	10.6179
TUBB3	1855.06	0.224398	0.0198486	0.185068	10.6986	10.6828	10.7973	10.9226	10.8642	11.1332
BAI1	576.987	0.22507	0.0310304	0.246415	9.11204	8.91889	9.08212	9.39759	9.17253	9.31532
MLLT11	8248.69	0.225419	0.00327555	0.0519549	12.8788	12.873	12.902	13.0361	13.1559	13.1804
RWDD2B	278.688	0.225498	0.0473074	0.313029	8.11713	7.97077	7.86327	8.27098	8.21299	8.28141
ALG9	736.851	0.226045	0.0195609	0.183502	9.32942	9.44803	9.40633	9.5381	9.74537	9.65282
MSI2	4949.92	0.226169	0.00625724	0.0812647	12.0576	12.1864	12.1901	12.3283	12.3733	12.4667
C14orf1	1285.81	0.226364	0.0202546	0.187115	10.1767	10.1907	10.223	10.6169	10.3744	10.3463
MMADHC	2617.37	0.226376	0.0415218	0.292541	11.1532	11.2921	11.1979	11.2022	11.633	11.5718
SLC2A14	366.969	0.226551	0.0438241	0.300058	8.25009	8.40685	8.48718	8.53002	8.76632	8.64396
ZCRB1	2782	0.226638	0.0034641	0.0540513	11.2824	11.3	11.3648	11.5356	11.6127	11.5257
ASCC1	770.607	0.227134	0.0166632	0.165961	9.53328	9.45816	9.38365	9.66613	9.80406	9.6634
OSTF1	360.896	0.227745	0.0292512	0.237503	8.31657	8.43992	8.32994	8.64582	8.65352	8.5709
COL4A3	550.735	0.228482	0.0448395	0.303642	8.86195	9.02077	9.00989	9.43884	9.18929	9.05632
DUSP11	441.746	0.228484	0.0205837	0.189163	8.66507	8.66987	8.63281	8.93095	8.85303	8.95372
NR4A1	2588.61	0.22909	0.0201788	0.1867	11.155	11.2583	11.196	11.6079	11.2792	11.4795
BCL11A	423.288	0.229275	0.024918	0.216295	8.61312	8.53098	8.63281	8.78704	8.83184	8.93637
SSB	3428.8	0.229305	0.0118906	0.13083	11.6405	11.6707	11.52	11.7323	11.9552	11.898
COX6B1	5209.92	0.229801	0.0177308	0.172	12.3488	12.0714	12.2048	12.5834	12.4124	12.4084
LGALSL	513.432	0.230497	0.0283684	0.233556	8.99241	8.88926	8.70778	9.18943	9.11103	9.09852
MAPKAP1	5495.95	0.230597	0.00212372	0.0385468	12.3115	12.2284	12.3467	12.5513	12.5612	12.513
ZHX2	475.502	0.23084	0.0325251	0.253233	8.83498	8.81558	8.60562	9.12437	8.9148	9.02657
C6orf203	367.935	0.232004	0.0284247	0.233769	8.46856	8.28474	8.40396	8.64582	8.7077	8.60789
HIP1	2013.11	0.232086	0.0227218	0.201799	10.6357	10.9298	10.9293	11.0073	11.1216	11.1714
RP11-152F13.3	442.063	0.232178	0.0379398	0.275661	8.6887	8.7077	8.54148	9.0975	8.80723	8.84327
UBE2Q2	1376.54	0.23224	0.00742796	0.0915836	10.3143	10.324	10.2471	10.5901	10.6016	10.4508
SKP2	4849.59	0.233166	0.00187385	0.0351467	12.0692	12.1117	12.1611	12.3126	12.3913	12.383
INIP	1405.05	0.233324	0.021754	0.196041	10.1683	10.3804	10.3974	10.4357	10.6757	10.6287
BACH1	743.376	0.233627	0.0230565	0.203951	9.3208	9.41723	9.46154	9.50372	9.78529	9.69641
STRBP	1093.19	0.233648	0.00608943	0.0797791	9.94129	10.0316	9.9135	10.1958	10.2464	10.2086
IMPDH2	3147.19	0.233667	0.00217432	0.0390036	11.4512	11.4812	11.5371	11.7134	11.7171	11.7871
C7orf55	215.313	0.233675	0.0468138	0.310836	7.71208	7.56891	7.54126	7.91864	7.89461	7.85873
VHL	2800.73	0.23389	0.00168079	0.0323308	11.3299	11.3067	11.3302	11.6055	11.5263	11.5807
METTL5	539.902	0.234243	0.0315668	0.249187	9.00052	8.94216	8.86346	9.21465	9.36185	9.03202
DPH6	414.737	0.234694	0.0307629	0.245495	8.51837	8.53863	8.61344	8.68965	8.97127	8.8119
CHAC2	255.839	0.234908	0.0409491	0.289704	7.81379	7.94796	7.80982	8.03649	8.21767	8.15213
XPC	1418.49	0.234933	0.00586626	0.0779694	10.2646	10.36	10.386	10.6588	10.5598	10.5586
SORBS2	4129.15	0.234994	0.012471	0.135085	11.7064	11.9221	11.9835	12.1178	12.0878	12.2019
TRIM14	1444.88	0.235463	0.00642739	0.0826348	10.2979	10.3372	10.4518	10.6771	10.5935	10.5886
RMI2	920.003	0.235787	0.0125081	0.135302	9.81205	9.63099	9.68023	10.0507	9.9601	9.90251
POLE2	364.839	0.236051	0.0322174	0.252364	8.36764	8.36441	8.38123	8.47263	8.74381	8.7067
KDELC1	770.996	0.236494	0.0271918	0.227782	9.64789	9.35574	9.32055	9.70046	9.78686	9.67913
RPL29	13553.5	0.236514	0.0316383	0.249239	13.7881	13.432	13.4991	14.021	13.7395	13.7986
EHBP1	1322.69	0.237117	0.0498259	0.322269	9.99235	10.3438	10.2941	10.2468	10.6884	10.5539
ZNF658	330.882	0.237306	0.0340983	0.259975	8.15639	8.35144	8.16945	8.3909	8.58279	8.54061
GKAP1	230.858	0.237449	0.0434829	0.298541	7.69219	7.80932	7.61323	8.00213	8.06516	7.90703
DSCC1	520.269	0.23768	0.0206909	0.189686	8.84403	9.01803	8.77905	9.19957	9.16044	9.10371
EMC3-AS1	510.345	0.237778	0.017805	0.172407	8.82588	8.84674	8.89908	9.22214	9.12851	9.02109
FAM162A	886.162	0.238242	0.0395172	0.28357	9.77785	9.57627	9.56598	10.1416	9.90173	9.71008
RPS25	9462.5	0.238279	0.0312709	0.24774	13.2012	13.0146	12.958	13.5592	13.2797	13.1541
TUBB6	784.867	0.238609	0.0215849	0.195091	9.49933	9.37297	9.54773	9.87672	9.58995	9.76352
SC5D	1669.58	0.238642	0.00722617	0.0899634	10.4369	10.6328	10.6301	10.8577	10.8056	10.8292
EPC2	1284.65	0.238853	0.0219375	0.197579	10.0469	10.2361	10.2634	10.2819	10.5699	10.5077
PPP1R14B	2069.79	0.239232	0.00712565	0.0889285	10.9531	10.7869	10.8912	11.2377	11.0983	11.0828
RPL39	10067.8	0.239237	0.0197395	0.184612	13.3175	13.0945	13.0368	13.5695	13.4006	13.2997
MT1X	854.278	0.239327	0.0102071	0.116833	9.50884	9.58554	9.70423	9.90799	9.82106	9.86938
TSHZ1	831.606	0.239421	0.0153519	0.157188	9.45476	9.54431	9.67463	9.80878	9.75022	9.92467
PGR	1281.4	0.239477	0.0156492	0.158853	10.0482	10.2478	10.2459	10.3495	10.5745	10.4261
RFX2	404.061	0.23952	0.0245425	0.214126	8.62716	8.46423	8.45272	8.81699	8.6977	8.86176
FXN	599.009	0.23958	0.0180399	0.173804	9.16833	8.95651	9.12652	9.32995	9.29705	9.44365
C4orf3	1544.53	0.239756	0.0370251	0.27237	10.522	10.4131	10.3928	10.9957	10.5754	10.5765
TGFB2	948.461	0.240047	0.0392693	0.282639	9.46261	9.96929	9.74396	9.97299	10.0533	10.055
HACL1	759.863	0.240702	0.013532	0.142553	9.48205	9.39843	9.40858	9.73922	9.78843	9.56336
COA4	1413.99	0.240741	0.019047	0.17996	10.4458	10.2302	10.2831	10.7522	10.4726	10.553
HSD17B12	1103.53	0.241008	0.00503768	0.0699891	9.98009	9.92472	10.01	10.2914	10.1725	10.2372
LIPA	1390.01	0.241027	0.00729864	0.0903059	10.3644	10.2337	10.3086	10.6698	10.4987	10.531
PKN3	538.947	0.241437	0.028583	0.234693	8.94556	8.83746	8.99799	9.38431	9.04941	9.17939
CDC45	2811.55	0.241619	0.000920475	0.0203433	11.3207	11.2977	11.3525	11.5834	11.5754	11.5816
C12orf73	280.409	0.241842	0.0455957	0.306463	8.18988	7.88931	7.8368	8.34138	8.30374	8.18187
RPL14	17445.8	0.242038	0.00882853	0.103764	14.0658	13.8739	13.9041	14.3465	14.1526	14.1473
FAM175A	343.384	0.242381	0.0297598	0.24062	8.34233	8.31179	8.17474	8.67519	8.57187	8.4334
CCT7	9100.41	0.242975	0.00145316	0.0287595	13.0852	12.9593	13.0015	13.3174	13.2783	13.2304
ZFP1	770.652	0.243135	0.00728578	0.0903059	9.40673	9.4193	9.52718	9.70046	9.76307	9.69297
URI1	3410.41	0.243219	0.00233628	0.0408749	11.5646	11.6394	11.5935	11.7951	11.9404	11.8436
CETN2	1661.39	0.243274	0.00868285	0.102713	10.6513	10.5009	10.5168	10.9088	10.8604	10.7058
PHC1	1006.34	0.243637	0.0124345	0.13489	9.79505	9.89372	9.8084	10.2529	10.0135	10.0415
MKRN2	2022.07	0.244067	0.00137026	0.0275814	10.8402	10.839	10.8595	11.1043	11.1439	11.0709
NANP	548.028	0.244094	0.0171836	0.16895	8.86195	8.99039	9.00989	9.14026	9.20114	9.34849
PROS1	272.764	0.244308	0.0489107	0.318824	7.77649	7.87124	8.14267	8.09743	8.36825	8.23959
PNMA1	829.186	0.244502	0.0129699	0.138725	9.58993	9.46821	9.59787	9.89556	9.68756	9.89205
GSTA4	1441.62	0.24466	0.0167495	0.16633	10.4097	10.3622	10.2696	10.7804	10.6361	10.4457
DNAJC3-AS1	267.8	0.245452	0.0421977	0.294061	8.04052	7.89529	7.78925	8.37309	8.17503	8.07496
C15orf27	736.687	0.245556	0.0248887	0.216162	9.45279	9.27328	9.3973	9.83991	9.48332	9.64394
NUDT15	632.905	0.246175	0.00855147	0.101901	9.20155	9.20999	9.0793	9.44525	9.40553	9.46397
IQCH	198.821	0.246235	0.0419584	0.293996	7.51477	7.40273	7.53303	7.86229	7.81662	7.66873
AC016747.3	337.909	0.246297	0.0221876	0.199144	8.21798	8.20041	8.34411	8.60443	8.54979	8.46197
DSE	304.051	0.246466	0.0292082	0.237285	7.97067	8.10569	8.21642	8.31363	8.46581	8.38733
SLC25A33	359.391	0.246635	0.0274651	0.22907	8.46074	8.39425	8.14807	8.65322	8.59721	8.64396
HAT1	3422.06	0.247347	0.00638961	0.0824529	11.5992	11.6685	11.5236	11.741	11.9722	11.8902
NCS1	3098.37	0.247502	0.0044873	0.0651763	11.4733	11.4089	11.4853	11.8387	11.618	11.7147
SS18L2	420.35	0.247939	0.0151303	0.155428	8.64106	8.58001	8.48718	8.89083	8.87095	8.79596
FBXO40	181.143	0.248185	0.0431583	0.297645	7.44515	7.24327	7.34855	7.7003	7.60451	7.65465
LYPLAL1	358.814	0.248218	0.030062	0.242425	8.49559	8.26642	8.23174	8.526	8.74705	8.61154
METTL6	738.073	0.248477	0.0119371	0.131154	9.46457	9.43579	9.23696	9.67524	9.71427	9.59687
TMTC4	682.654	0.24918	0.0184641	0.17634	9.09951	9.26408	9.41978	9.58721	9.46574	9.60238
COL5A2	394.567	0.24977	0.0464387	0.309524	8.18039	8.68374	8.48292	8.62339	8.82572	8.86482
RP3-467K16.2	446.453	0.250604	0.0208432	0.190634	8.76051	8.60938	8.5819	8.80375	8.96294	9.05364
PXMP2	659.891	0.250775	0.00853669	0.101901	9.26802	9.13371	9.25956	9.57362	9.47553	9.45181
THUMPD3	3149.86	0.251368	0.00229081	0.0403403	11.4188	11.4989	11.5184	11.6616	11.8164	11.7705
CLGN	1757.28	0.251444	0.00492	0.069042	10.4993	10.7245	10.6728	10.8995	10.9354	10.8988
AC007318.5	601.068	0.251807	0.00622657	0.0810035	9.07411	9.0744	9.11555	9.37986	9.39525	9.32202
RPS3A	19731.9	0.252001	0.0113541	0.126561	14.2822	14.0347	14.0251	14.5141	14.4089	14.2783
KIF26A	688.217	0.252802	0.0269702	0.227045	9.04303	9.36438	9.38136	9.62533	9.41167	9.6634
DBI	3555.98	0.252917	0.0447191	0.303094	11.8692	11.5227	11.4595	12.2203	11.8141	11.7606
TMA16	341.124	0.253635	0.0157188	0.159244	8.29914	8.20522	8.29146	8.53804	8.60794	8.52135
SGOL2	1044.06	0.253942	0.040485	0.287348	9.59172	10.0532	9.90715	9.931	10.2803	10.295
FOXN2	391.786	0.253953	0.0281531	0.232657	8.35504	8.57258	8.43959	8.55789	8.87095	8.83393
SPICE1	634.116	0.25404	0.00605955	0.0795731	9.20155	9.20037	9.08494	9.43241	9.44993	9.45181
TACC2	931.102	0.25406	0.0252674	0.218093	9.44489	9.74619	9.89276	9.9249	10.0149	10.0762
DIO2	227.564	0.254105	0.0413473	0.291713	7.74464	7.63466	7.62874	7.78357	8.17021	7.97656
TBL1XR1	4477.36	0.254436	0.0319049	0.250824	11.6932	12.1005	12.0713	12.0567	12.4134	12.33
PMS1	294.111	0.254437	0.0249797	0.216707	8.08698	8.0797	7.97068	8.25161	8.29934	8.48204
KLHL8	585.835	0.254738	0.00684637	0.0864391	9.01927	9.0744	9.05079	9.37539	9.25899	9.35721
TMEM209	2301.58	0.254806	0.000989408	0.0213439	10.9615	11.0532	11.0624	11.3085	11.2986	11.2893
CORO2A	934.64	0.254842	0.0277978	0.230591	9.68862	9.63457	9.79986	10.2687	9.86792	9.86786
DGUOK	1927.54	0.254873	0.00406426	0.0608765	10.8537	10.6785	10.7626	11.1337	10.9925	11.0087
KDELC2	3522.78	0.254902	0.00070454	0.016625	11.6357	11.6448	11.6416	11.9314	11.9559	11.8475
YWHAZP3	196.786	0.25543	0.0488146	0.318824	7.58837	7.4763	7.28141	7.96694	7.74717	7.61159
KTI12	661.777	0.255545	0.012207	0.13326	9.38004	9.11848	9.14552	9.53409	9.47162	9.5252
KCTD1	358.569	0.255614	0.0136822	0.143472	8.40071	8.32955	8.27676	8.64952	8.63616	8.60057
SNHG10	274.33	0.255913	0.0290094	0.236525	8.08189	7.86517	7.86982	8.35505	8.13604	8.25366
C9orf84	1066.16	0.256125	0.00974789	0.112247	9.98691	9.91446	9.81689	10.3114	10.214	10.0536
ZCCHC3	1496.48	0.256253	0.00390229	0.0592581	10.4148	10.3525	10.4343	10.7947	10.6176	10.6269
RAB5A	2458.96	0.256423	0.000833091	0.0189303	11.1132	11.1204	11.1294	11.3323	11.4283	11.422
JAM2	363.838	0.256437	0.0289963	0.236525	8.51837	8.32513	8.18002	8.7904	8.54979	8.62243
H3F3A	6590.42	0.256578	0.0123251	0.133978	12.6998	12.3937	12.4874	12.9617	12.7718	12.7316
HMGCR	17801.2	0.25658	0.0125756	0.13593	13.728	14.1053	14.0374	14.204	14.3032	14.2673
PDCL	1501.3	0.256625	0.00162127	0.0312793	10.3862	10.4388	10.3985	10.6206	10.7093	10.7219
GABRB3	1667.1	0.256806	0.00522244	0.0715194	10.483	10.5481	10.631	10.7147	10.9205	10.8732
MED30	253.186	0.257055	0.0260706	0.222397	7.8739	7.75122	7.8567	8.25161	8.05475	8.09073
CSNK2A3	228.32	0.257156	0.0299743	0.241972	7.60266	7.73799	7.6892	8.11361	7.94059	7.90108
SNRPGP10	158.109	0.257783	0.0392871	0.282639	7.11736	7.11605	7.20064	7.41709	7.45412	7.5214
FZD1	314.548	0.258462	0.0270094	0.227122	7.99253	8.08494	8.32042	8.4085	8.38913	8.54061
CENPH	2287.36	0.258656	0.00213552	0.0385802	10.9855	11.0953	10.9541	11.2191	11.327	11.332
RMI1	2160.37	0.259119	0.00551569	0.0746687	10.8326	11.0228	10.9191	11.1057	11.3205	11.2086
SPSB4	158.661	0.259297	0.0424487	0.294605	7.13711	7.05332	7.24159	7.57346	7.35574	7.48209
KIF27	292.548	0.259557	0.0361118	0.267225	7.81992	8.23379	8.00081	8.23198	8.47365	8.33092
CEP170P1	356.572	0.259749	0.0352728	0.263909	8.13689	8.41102	8.37664	8.38202	8.71433	8.77334
RPL24	11234	0.25976	0.00931584	0.108494	13.4331	13.1812	13.2786	13.7488	13.5332	13.4898
IQCB1	838.253	0.259775	0.00305641	0.0493466	9.56097	9.56881	9.56195	9.90953	9.83635	9.79594
DIXDC1	1242.65	0.259965	0.0120541	0.132061	9.91721	10.2255	10.2102	10.3346	10.4539	10.471
PDE4B	849.728	0.260132	0.00871229	0.102713	9.48398	9.65055	9.5959	10.0023	9.78843	9.81505
MEGF9	1515.08	0.260161	0.00805169	0.097626	10.2556	10.4531	10.5168	10.6169	10.7947	10.6973
DPYSL2	1597.47	0.260328	0.00617122	0.0804924	10.3143	10.5707	10.5711	10.7693	10.7766	10.7943
RP11-734I18.1	257.319	0.260336	0.0449259	0.303958	7.95406	7.66294	7.87633	8.41286	8.10104	7.95949
CNPY4	468.436	0.260435	0.0124465	0.134915	8.79823	8.77728	8.56587	9.06459	8.99325	8.9906
LONRF1	359.12	0.260766	0.0121867	0.133177	8.37182	8.35578	8.27676	8.63091	8.58279	8.68609
ITPRIPL1	173.738	0.260868	0.0438432	0.300058	7.42118	7.06396	7.31056	7.6568	7.48548	7.66873
CHCHD4	696.605	0.261015	0.0197848	0.184923	9.45869	9.22429	9.15091	9.74442	9.54972	9.46799
BEND3	301.163	0.261534	0.0246637	0.214695	7.9088	8.10053	8.20093	8.29009	8.37664	8.48602
CTBP2	1866.01	0.261631	0.00355163	0.0550252	10.6156	10.6828	10.8396	10.9641	11.0461	10.9976
SIAH2	13095.5	0.261673	0.0104257	0.118715	13.6595	13.4341	13.4562	13.9919	13.7272	13.7184
MPLKIP	1144.85	0.261787	0.0254531	0.219326	10.1755	9.85747	9.9355	10.5221	10.121	10.2618
NNT-AS1	804.271	0.262025	0.00867623	0.102713	9.38211	9.43784	9.6596	9.7938	9.77739	9.80871
RP5-1198O20.4	671.842	0.262673	0.0272404	0.228064	9.24999	9.15876	9.26702	9.79881	9.48719	9.3041
CISD1	1248.97	0.262838	0.00593305	0.0783816	10.0298	10.1991	10.167	10.3067	10.5225	10.4426
HSD17B7	1055.91	0.262999	0.0277479	0.230426	10.0521	9.81556	9.74396	10.4367	10.1047	10.0142
C12orf76	417.765	0.26347	0.0203163	0.187492	8.71194	8.47225	8.43518	8.98473	8.82572	8.75367
CPNE2	414.959	0.263831	0.0373472	0.273298	8.64106	8.43172	8.49143	9.14551	8.71433	8.66166
SPAG16	208.969	0.264006	0.024269	0.212343	7.49193	7.59116	7.55756	7.83653	7.91203	7.8402
NDUFB3	879.743	0.264842	0.00639174	0.0824529	9.73474	9.61117	9.52511	10.0095	9.91475	9.84169
OIP5-AS1	6232.23	0.265422	0.001912	0.0357637	12.3464	12.4989	12.5111	12.8282	12.7068	12.6901
PCAT7	281.122	0.26557	0.0331735	0.256173	7.99253	7.91894	7.98281	8.54203	8.21299	8.09595
TUBB2B	702.35	0.265621	0.00572268	0.0768602	9.30779	9.24549	9.35128	9.62345	9.48913	9.67739
TBC1D8	623.455	0.266288	0.0442229	0.300928	9.29025	9.05852	8.93385	9.77865	9.26804	9.2372
PPP2R3C	691.208	0.266413	0.00422558	0.0623642	9.27026	9.30728	9.26205	9.56972	9.65517	9.49589
DBN1	2871	0.266461	0.00395134	0.0597689	11.259	11.33	11.4059	11.6296	11.4982	11.7449
ISCA1	1831.94	0.267146	0.000786964	0.0180425	10.6453	10.7329	10.6886	10.9431	11.0222	10.9623
CREB1	133.125	0.267253	0.0470235	0.311688	6.71895	7.05332	6.84973	7.33665	7.2225	7.13201
BRK1	4253.38	0.267277	0.0009485	0.0207534	11.9991	11.8605	11.8459	12.22	12.2034	12.1505
C11orf54	690.725	0.267561	0.0052668	0.0719343	9.33798	9.20037	9.28916	9.63283	9.60965	9.48002
MGLL	1473.55	0.26766	0.00410932	0.0613717	10.2236	10.3931	10.482	10.6816	10.6264	10.6912
MEX3A	1002.66	0.268203	0.0132008	0.140019	9.57008	9.86509	9.95871	10.1469	10.052	10.1533
JAGN1	1727.74	0.268269	0.000935426	0.0205552	10.6734	10.5547	10.5801	10.8995	10.9154	10.8633
LPCAT4	944.739	0.26827	0.034359	0.261279	9.73474	9.79972	9.57402	10.3608	9.92622	9.78306
KIAA1551	1277.18	0.268524	0.0185037	0.176498	9.89417	10.3339	10.1933	10.354	10.5745	10.474
MBNL1-AS1	169.301	0.269274	0.0326691	0.253839	7.19481	7.22441	7.28141	7.54987	7.44617	7.70332
EEF1A1P13	2027.32	0.269329	0.0338032	0.258978	10.991	10.7229	10.684	11.457	11.0135	10.9077
MANF	2317.59	0.269357	0.00855785	0.101901	11.1926	10.9189	10.923	11.4458	11.2646	11.2548
C3orf70	474.001	0.269479	0.0383775	0.277705	8.41292	8.84982	8.82356	8.77691	9.14824	9.20134
H2AFY2	935.451	0.269747	0.00592817	0.0783816	9.77154	9.56694	9.78609	10.0894	9.93334	10.017
ZNF117	185.253	0.270097	0.0309096	0.246058	7.40497	7.45219	7.22126	7.642	7.82278	7.62609
HDGFRP3	1901.44	0.270169	0.000434471	0.0115894	10.6994	10.7626	10.7635	11.0317	11.0162	11.0442
C11orf71	202.914	0.270564	0.0421638	0.294061	7.65841	7.19565	7.55756	8.00792	7.77916	7.71015
ARHGEF9	903.051	0.270785	0.00958926	0.111088	9.71844	9.62381	9.6252	10.1416	9.93618	9.80393
SIX1	202.299	0.27154	0.0340108	0.25966	7.38032	7.6838	7.36717	7.94902	7.68099	7.8464
GULP1	723.187	0.271551	0.0142602	0.148791	9.22943	9.37082	9.39276	9.43241	9.80562	9.68779
ACBD7	247.59	0.271762	0.022831	0.202534	7.87978	7.73799	7.72573	8.25161	7.9686	8.10633
FDFT1	10808.9	0.271801	0.0153919	0.157492	13.3489	13.1768	13.1593	13.802	13.419	13.3964
TRIM52-AS1	206.164	0.27198	0.0422494	0.294287	7.26832	7.58378	7.63644	8.00792	7.59735	7.948
RRAS2	312.12	0.271986	0.0164274	0.164521	8.17084	7.9651	8.21642	8.35505	8.50841	8.45792
TMEM44-AS1	133.012	0.272341	0.0393724	0.283119	7.00357	6.74473	6.87597	7.29941	7.23178	7.16217
NDUFAF2	450.554	0.272453	0.0106881	0.120363	8.6514	8.53863	8.76156	9.01663	9.02561	8.85254
ANKRD27	1842.98	0.272527	0.000707371	0.0166661	10.6581	10.7085	10.7161	11.0521	10.9712	10.9378
HAUS4	397.637	0.272846	0.0251558	0.21762	8.64106	8.41102	8.31083	8.99641	8.72423	8.64752
ANXA6	4769.87	0.272875	0.000665635	0.0159773	12.0051	12.02	12.1667	12.3606	12.3458	12.3715
CIB2	339.449	0.273006	0.0474223	0.313654	8.3338	8.14633	8.15344	8.96405	8.34279	8.35723
DLL1	141.968	0.273969	0.0396626	0.284093	6.9033	6.9423	7.05892	7.5178	7.21317	7.23019
GREB1	1146.49	0.27421	0.00957451	0.111001	10.0994	9.89223	9.99359	10.4955	10.1928	10.2336
AC007255.8	165.212	0.274332	0.0459364	0.307808	7.32109	7.17616	7.02414	7.80366	7.50856	7.29514
CACNA1C	1059.54	0.274484	0.00829916	0.0999156	9.67517	9.92909	10.0291	10.1547	10.2058	10.2348
NAP1L5	227.858	0.274805	0.0400891	0.286158	7.84416	7.56891	7.49966	8.24673	7.97414	7.76358
ZBTB18	361.28	0.27482	0.00960257	0.111158	8.31224	8.35144	8.3394	8.55394	8.63964	8.75037
NIF3L1	620.333	0.274929	0.00466082	0.066811	9.15386	9.09531	9.10171	9.32995	9.5273	9.41053
PSPHP1	719.161	0.275037	0.0135795	0.142854	9.46261	9.28014	9.20884	9.82525	9.58272	9.50769
PAK1	977.912	0.27507	0.00551351	0.0746687	9.62008	9.85593	9.8287	9.9833	10.1359	10.1204
STAMBPL1	196.216	0.275173	0.0416355	0.293073	7.55204	7.19565	7.51644	7.86229	7.96304	7.5214
SEPT5	2845.22	0.275194	0.0162767	0.163599	11.3882	11.2183	11.2935	11.8862	11.4116	11.5482
PABPC5	350.877	0.275277	0.0147088	0.152024	8.10715	8.43172	8.30601	8.60443	8.57187	8.65814
P2RY8	206.119	0.27532	0.0209423	0.191197	7.48424	7.57636	7.4912	7.91864	7.74717	7.88308
POGLUT1	1049.07	0.275345	0.00154868	0.0301443	9.83944	9.95934	9.83205	10.1793	10.2093	10.1471
CPPED1	939.308	0.275349	0.00719678	0.0896704	9.85145	9.65407	9.61745	10.1508	9.94043	9.97651
BTD	647.513	0.27554	0.0116654	0.129187	9.18504	9.07177	9.25206	9.66063	9.32115	9.47602
NCAM1	5802.84	0.275651	0.0281897	0.232834	12.0135	12.435	12.4676	12.3952	12.7169	12.8471
RPL13	16082.5	0.275905	0.0457962	0.307406	14.0673	13.5302	13.6659	14.5145	13.8891	13.9596
CCDC174	828.757	0.27599	0.00252762	0.0433093	9.59708	9.51163	9.4979	9.84477	9.90898	9.76516
RPL34	4722.61	0.276032	0.00820291	0.0990679	12.2009	11.9904	11.9088	12.5048	12.3238	12.2232
SOX12	3025.08	0.276093	0.0129495	0.1387	11.4532	11.3212	11.3985	11.9333	11.4681	11.7101
SAMD1	1412.9	0.276178	0.00468586	0.066982	10.1921	10.2525	10.4496	10.6698	10.5188	10.643
RPS3AP26	899.387	0.276283	0.0185173	0.176519	9.73149	9.59291	9.58599	10.1983	9.96567	9.70838
WDR54	560.432	0.276443	0.0278357	0.23078	9.11453	8.79975	8.91499	9.554	9.05726	9.23247
PLXNB1	706.034	0.276707	0.00774689	0.0947543	9.12941	9.446	9.30373	9.67342	9.58995	9.58022
SERF1B	660.524	0.277232	0.00334825	0.0528777	9.20857	9.21954	9.19327	9.60066	9.51785	9.42304
ING2	431.297	0.27725	0.00795003	0.0967758	8.59894	8.68029	8.47865	8.83662	8.97404	8.90402
MST1	234.716	0.277785	0.0275941	0.229771	7.6308	7.93642	7.48268	8.02513	8.01769	8.09073
U91328.19	275.595	0.278611	0.017917	0.172946	8.08698	7.87124	7.8301	8.28534	8.35981	8.15713
VPS9D1-AS1	367.011	0.27926	0.0192918	0.181643	8.15639	8.39002	8.47006	8.64582	8.53862	8.84637
ZNF439	386.183	0.279317	0.0135227	0.142553	8.23183	8.44807	8.5699	8.75645	8.81651	8.67915
PLA2G12A	1612.88	0.279953	0.0015009	0.0293634	10.4379	10.5319	10.5137	10.6879	10.8657	10.844
MIR210HG	20.8869	0.280198	0.0388658	0.280265	3.84818	3.56328	3.98383	5.65616	4.8059	3.4432
CCDC74A	682.743	0.280569	0.0171564	0.168791	9.42292	9.09271	9.17753	9.77357	9.42588	9.50769
HSD17B11	2086.74	0.280835	0.00033054	0.00925149	10.925	10.8582	10.8229	11.1939	11.1731	11.1439
IPO5P1	517.921	0.280847	0.00521276	0.0715194	8.79823	8.89524	8.86017	9.27345	9.15069	9.07757
MTHFD2	2644.87	0.281071	0.0026259	0.044504	11.3607	11.1381	11.1025	11.5246	11.5571	11.4685
ATP1B2	1799.09	0.281293	0.0144476	0.150236	10.6877	10.613	10.6068	11.2346	10.7429	10.8935
DALRD3	526.722	0.281705	0.0251919	0.217773	9.0894	8.79016	8.65192	9.42378	9.05203	9.12683
SEPT6	5361.31	0.28195	8.36176e-05	0.00298957	12.1965	12.2672	12.2304	12.559	12.5225	12.5086
AEBP1	727.575	0.281996	0.0112462	0.125542	9.2109	9.27786	9.4979	9.80878	9.50834	9.66164
CTA-445C9.14	201.992	0.282047	0.0222312	0.19939	7.4131	7.5985	7.42163	7.96694	7.77282	7.73711
CIB1	1778.39	0.282198	0.00814926	0.0985751	10.7958	10.447	10.6107	11.0778	10.8484	10.9173
CYP39A1	329.852	0.282823	0.0309381	0.246125	8.33807	8.16623	8.00081	8.82356	8.4097	8.34414
ATP9A	2132.82	0.283075	0.00516896	0.0711683	10.7168	10.8915	11.043	11.1344	11.188	11.3046
RASA3	377.246	0.2832	0.0275137	0.229351	8.59537	8.08494	8.39036	8.54998	8.74381	8.88304
BAZ1A	1153.46	0.283392	0.0169249	0.167372	9.78413	10.1018	10.068	10.0757	10.4784	10.4168
FADS1	10330.7	0.283493	0.0200468	0.186464	13.3493	13.0272	13.05	13.7751	13.3449	13.3306
ESR1	352.552	0.283773	0.017582	0.171413	8.10213	8.46423	8.26191	8.47263	8.68086	8.71689
TMEM200B	115.606	0.283942	0.038384	0.277705	6.77046	6.66306	6.5408	7.19175	6.92374	7.00465
SIRT5	326.901	0.284221	0.0179906	0.173438	8.26363	8.14132	8.10988	8.73569	8.36404	8.4334
RP11-620J15.3	609.8	0.284249	0.0257067	0.220519	9.22712	8.97919	8.96781	9.71997	9.29262	9.20376
HOXA10	1205.51	0.284282	0.000951768	0.0207885	10.1355	10.0717	10.01	10.3754	10.3352	10.4375
HHIP	26.4256	0.284571	0.0498469	0.322269	3.74895	4.7321	4.16503	4.20991	5.07688	5.76383
RP11-98I9.4	114.781	0.28464	0.0343835	0.261289	6.61006	6.6908	6.66641	7.0532	7.09616	6.93648
NDUFA6	1539.46	0.284994	0.00229495	0.0403669	10.5527	10.2938	10.4086	10.7888	10.7134	10.7126
RPL35	20612.6	0.285228	0.00382424	0.0583064	14.2819	14.0334	14.1593	14.6211	14.3513	14.4639
HAS2	203.528	0.285532	0.0259628	0.221848	7.3968	7.56141	7.4912	7.61951	8.03369	7.85258
MMP14	1592.01	0.28608	0.00292463	0.0477721	10.4781	10.4511	10.4767	10.9287	10.6291	10.7927
RP11-761N21.2	222.966	0.286609	0.0369991	0.272309	7.73819	7.48425	7.56565	8.31363	7.84712	7.73711
CABLES1	244.474	0.286724	0.012034	0.131935	7.78277	7.66993	7.82337	8.04214	8.13109	8.12176
MRPL50	2395.03	0.287577	0.000680509	0.0162327	11.1379	11.0868	10.9541	11.3323	11.407	11.3825
TRAF5	234.7	0.287613	0.0129686	0.138725	7.65841	7.79661	7.63644	8.10284	8.02304	7.99902
OPN3	648.929	0.287721	0.0176313	0.171592	9.24088	9.11848	9.10726	9.78877	9.3849	9.3086
RAN	16185.2	0.287985	4.44906e-05	0.00176657	13.8737	13.789	13.8026	14.1207	14.1519	14.107
RPL6P27	1831.35	0.287986	0.00605404	0.0795689	10.812	10.6283	10.5396	11.1456	10.9677	10.8587
HAGHL	136.772	0.287995	0.0464548	0.309524	7.0872	6.60592	6.91447	7.54987	6.99084	7.30418
ORC4	1466.52	0.288651	0.00281453	0.0464686	10.3251	10.4047	10.3146	10.5017	10.7694	10.7295
SLC29A4	365.176	0.288762	0.0373365	0.273298	8.40071	8.3207	8.18528	9.04222	8.28158	8.67915
SMAD9	245.162	0.289434	0.0378191	0.275175	7.68549	7.59116	7.9021	7.7003	8.29934	8.30412
RP11-147L13.15	97.688	0.289912	0.0458739	0.307786	6.59585	6.48438	6.05829	6.96082	6.72788	6.76366
CTA-29F11.1	92.9272	0.289948	0.0460284	0.30829	6.52264	6.1861	6.25109	6.82328	6.88899	6.5059
PDK4	39648.8	0.290008	0.000245621	0.00726936	15.1493	15.1005	15.082	15.5204	15.3902	15.351
BID	1207.92	0.290062	0.00745971	0.0919012	10.2499	9.95363	9.95871	10.5391	10.3287	10.3164
SGOL1	1803.59	0.290401	0.00430567	0.0633785	10.5002	10.7051	10.7143	10.8096	11.0773	11.0183
SYTL4	497.926	0.290549	0.00470253	0.0671578	8.80133	8.75774	8.80319	9.21465	8.97955	9.1521
HTRA2	914.321	0.291021	0.00528375	0.0719771	9.64271	9.67679	9.66526	10.1895	9.87089	9.904
ENDOG	370.38	0.291079	0.0258826	0.221444	8.35925	8.25717	8.39036	9.03657	8.55719	8.47805
ACSL4	1058.46	0.292128	0.00105986	0.0225779	9.80435	9.90857	9.92454	10.1907	10.2714	10.1357
BICC1	439.859	0.292142	0.00515429	0.0710301	8.57741	8.68029	8.56183	8.82028	9.01759	8.97936
MPP6	344.603	0.292293	0.0210049	0.191359	8.07678	8.34709	8.27676	8.30895	8.7077	8.75697
GNAQ	3548.9	0.292348	0.0224986	0.20028	11.3169	11.7098	11.7248	11.6301	12.134	12.0867
THUMPD3-AS1	972.78	0.292908	0.00412268	0.0615114	9.85145	9.81398	9.57201	10.0507	10.1761	10.0224
CCNG2	483.515	0.293147	0.0171368	0.168761	8.91727	8.63102	8.61344	9.31836	8.93197	8.9906
RP11-126K1.6	83.3199	0.294199	0.0453583	0.305448	6.18578	5.9767	6.31003	6.82328	6.47018	6.47419
FANCC	1329.29	0.294304	0.00168209	0.0323308	10.0702	10.2112	10.323	10.5351	10.4843	10.5737
RP1-151F17.1	19.1072	0.294357	0.0483721	0.316659	4.1105	3.56328	3.88391	4.84816	4.19684	4.88963
ID2	6729.77	0.294565	0.00107975	0.0228115	12.6035	12.4589	12.5699	12.7367	12.8922	12.9701
RP11-46C24.7	273.085	0.294609	0.0105905	0.119895	7.93725	7.97077	7.82337	8.39532	8.17503	8.21102
AL162151.3	393.421	0.294666	0.0434827	0.298541	8.60959	8.21003	8.32042	9.27824	8.54979	8.50967
TSPAN3	10252.2	0.295145	0.000217934	0.00659303	13.2256	13.0946	13.1458	13.544	13.4664	13.4078
ALDH3A2	9852.28	0.295352	0.000409712	0.0111028	13.1929	13.0416	13.0527	13.4997	13.3872	13.3623
GSTT2	2734.13	0.295527	0.000410605	0.0111073	11.2979	11.2478	11.1973	11.6602	11.4958	11.5453
SNAI2	1141.79	0.295574	0.00135973	0.0274833	10.0957	9.89968	9.9541	10.2842	10.2691	10.382
CACNA2D3	87.7649	0.295676	0.0427125	0.296035	6.25974	6.1861	6.27101	6.93677	6.51646	6.52149
JAKMIP1	296.659	0.295775	0.0254714	0.21936	8.16604	7.79661	8.04774	8.64952	8.14097	8.35723
RP11-254B13.1	1727.27	0.296052	0.00329028	0.0521346	10.6701	10.4642	10.591	11.0688	10.7939	10.8625
LINC00938	1174.29	0.296153	0.0030996	0.0497819	10.0753	10.0029	9.98457	10.4904	10.1809	10.382
SNRPGP2	123.581	0.296353	0.029487	0.238792	6.79554	6.56154	6.87597	7.26119	7.12631	7.03756
SATB2	333.334	0.296508	0.00609084	0.0797791	8.16604	8.17116	8.27183	8.44306	8.60437	8.58581
FAM129A	126.954	0.29674	0.0421523	0.294061	6.61006	6.70447	6.96424	6.78338	7.35574	7.38313
TTC33	659.636	0.296825	0.00333108	0.0526724	9.24088	9.11592	9.20884	9.6643	9.43996	9.46397
HOXC9	127.392	0.297279	0.0373689	0.273314	6.98188	6.43603	6.86291	7.34582	7.00172	7.23019
RP1-39G22.7	287.86	0.297287	0.00887197	0.104195	8.1221	7.88931	7.93991	8.39532	8.27263	8.34852
ACN9	518.093	0.29746	0.00196821	0.0363745	8.86787	8.78051	8.883	9.14026	9.2129	9.17446
TMEM117	362.207	0.297827	0.00387878	0.0589621	8.25913	8.34272	8.37204	8.64582	8.67747	8.66868
CCDC184	1248.89	0.29791	0.00140016	0.0280361	10.1526	10.0901	10.0948	10.553	10.3102	10.4569
PALM	612.074	0.298047	0.0197129	0.184476	9.09446	9.03165	9.0479	9.72524	9.08823	9.42718
NEFM	868.753	0.298653	0.00589216	0.0781212	9.64444	9.67506	9.40633	10.0674	9.91906	9.78306
UBL7-AS1	294.306	0.298693	0.00850826	0.101714	8.04576	8.00984	8.00081	8.23691	8.35981	8.50575
SUMO1	3097.28	0.298794	0.00012038	0.0039929	11.4844	11.3979	11.4014	11.7301	11.8021	11.7113
SNRPG	2178.31	0.299031	0.000148517	0.00472244	10.9483	10.8892	10.923	11.2259	11.3019	11.1934
RP11-337C18.8	27.3596	0.299129	0.0489927	0.319065	5.02636	3.97782	3.88391	4.9478	5.15696	5.34013
FBLN1	763.322	0.299304	0.00967578	0.111752	9.46457	9.24783	9.44191	9.96707	9.55896	9.68087
PTPRG	639.611	0.300379	0.025576	0.219762	8.86787	9.22903	9.20884	9.11368	9.7486	9.58949
OXSM	382.867	0.301819	0.00490897	0.0689822	8.40479	8.46825	8.32042	8.86239	8.7077	8.66868
C2orf27A	108.352	0.301828	0.0312865	0.24774	6.5815	6.31647	6.72533	7.04197	6.85337	6.99351
AK4	152.725	0.302048	0.042346	0.294353	7.1566	7.03179	6.83642	7.91249	7.20377	7.19172
DCBLD2	2683.41	0.302078	0.00793006	0.0966094	10.9821	11.2977	11.2984	11.3369	11.6676	11.6475
PCDHB6	119.584	0.302263	0.0341887	0.26037	6.41346	6.9652	6.62058	7.25147	6.97987	7.0908
AC092667.2	56.3086	0.302325	0.0480247	0.31592	5.58215	5.59152	5.53989	6.32717	5.99125	5.84043
SPATA18	20.6126	0.302388	0.0452544	0.305104	4.18831	3.97782	3.77655	4.36214	5.07688	4.79014
BZW1P2	584.202	0.302413	0.00257	0.0438249	8.94275	8.9848	9.10449	9.25168	9.43394	9.36803
RP11-318E3.9	26.0944	0.303821	0.0484086	0.316762	4.52465	4.29945	4.24775	4.89884	5.47078	4.73769
BNIP3L	1364.69	0.303933	0.00690094	0.0868094	10.339	10.1637	10.1644	10.8121	10.4014	10.5057
FAT3	14.9277	0.304427	0.0186039	0.177124	2.94503	3.30064	3.24329	3.03708	5.23284	4.50648
RP11-490B18.5	29.8312	0.304541	0.0493419	0.319597	4.1105	4.7321	4.77964	4.9478	5.56186	5.15256
ACVR2A	427.489	0.304804	0.0116096	0.128848	8.39662	8.62384	8.60562	8.71108	9.13099	8.877
FLJ37453	232.336	0.304915	0.0167708	0.16633	7.71208	7.57636	7.6892	8.28534	7.85914	7.95949
AC142472.6	56.6619	0.305046	0.044623	0.302885	5.36476	5.7047	5.66557	6.17099	5.99125	6.0485
CTD-2651B20.1	24.8926	0.30507	0.0473044	0.313029	4.26215	4.50093	4.07727	5.12854	4.59208	5.23054
C11orf1	415.98	0.305445	0.00447897	0.065117	8.66167	8.37728	8.49567	8.85278	8.8945	8.86176
LRRC73	138.544	0.305672	0.0385718	0.278801	6.95987	6.48438	7.11509	7.642	7.14607	7.16217
CD55	1869.74	0.305682	7.24407e-05	0.00265812	10.6969	10.7237	10.6691	11.0288	11.0493	10.992
RP11-145M9.4	96.8258	0.30638	0.0323815	0.252661	6.14733	6.59128	6.36665	6.74234	6.92374	6.76366
TMEM65	284.019	0.306517	0.0104377	0.118744	7.80764	8.15133	7.88928	8.33679	8.40561	8.23959
ASAP2	567.678	0.306572	0.0109526	0.122532	8.68534	9.06648	9.07364	9.14813	9.37656	9.43749
GLIDR	276.5	0.30671	0.026456	0.224459	8.18988	7.67688	7.75431	8.57357	8.18461	8.13195
DPH3	788.688	0.306822	0.00106845	0.022698	9.42493	9.50384	9.40408	9.6843	9.85747	9.80871
RP11-848P1.9	112.063	0.307001	0.0313532	0.247884	6.62413	6.51574	6.62058	7.29941	6.79199	6.9248
GNG2	1435.96	0.308119	0.0304884	0.244321	10.6564	9.91593	10.0808	10.9841	10.4637	10.5709
FAM213A	2722.8	0.308657	0.00100411	0.0216306	11.259	11.2472	11.1816	11.7318	11.4779	11.4944
SMC5-AS1	14.3028	0.308928	0.0256041	0.219762	3.11406	2.78709	3.77655	4.56405	4.70295	3.68396
RFTN1	55.2853	0.30902	0.0477201	0.314809	5.18662	5.67722	5.57235	5.50078	6.15622	6.42529
C9orf47	55.1627	0.309064	0.0439613	0.300213	5.33085	5.64922	5.6041	5.79641	6.2505	6.0485
CERS4	180.36	0.30947	0.0395275	0.28357	7.46873	6.98774	7.22126	8.14544	7.25925	7.63328
SPECC1	700.377	0.309596	0.000954018	0.0207885	9.20155	9.24549	9.36524	9.59875	9.58814	9.65812
ANP32A	6102.81	0.310124	2.57269e-05	0.00111155	12.3408	12.4263	12.4351	12.7196	12.7634	12.709
SMYD3	817.937	0.310205	0.000835758	0.0189628	9.55547	9.43784	9.49155	9.75993	9.92049	9.83235
RP11-554J4.1	53.8511	0.310317	0.0460667	0.308412	5.79609	5.36921	5.16739	6.04165	6.30425	5.68293
CLK4	233.453	0.310365	0.01773	0.172	7.68549	7.87729	7.36717	8.14544	8.11614	7.90703
RP11-349N19.2	179.367	0.310406	0.0327355	0.254146	7.55204	6.9423	7.19022	7.98464	7.66053	7.40851
AAED1	371.805	0.310412	0.00573406	0.0768784	8.47245	8.20522	8.35348	8.78367	8.75993	8.58952
PNMA2	1610.68	0.310738	0.000609901	0.0150327	10.356	10.5097	10.5468	10.8807	10.7397	10.8221
DOC2A	91.2859	0.311151	0.0438894	0.300058	6.27765	6.386	6.0117	7.26119	6.48577	6.40861
PIK3C2B	241.556	0.311324	0.0248111	0.21561	7.49959	7.55388	7.98281	7.8169	8.18461	8.30863
ATP2B2	382.86	0.311496	0.0198459	0.185068	8.0971	8.60938	8.34411	8.526	8.7535	9.00454
CTB-31O20.2	163.149	0.31159	0.0155257	0.158018	7.23203	6.97651	7.22126	7.43437	7.54622	7.64044
LSM3	2823.63	0.312396	9.15037e-05	0.00321163	11.2533	11.2692	11.3349	11.5766	11.6959	11.5904
HMGA1	263.071	0.312642	0.00969791	0.111924	7.68549	7.81563	8.00676	8.32294	8.09597	8.23959
XPA	513.358	0.312794	0.00377522	0.0577311	8.77003	8.87422	8.79633	9.12171	9.34485	9.04557
RP11-344B5.2	21.8103	0.312897	0.0395743	0.283773	3.52732	4.06519	4.47078	4.84816	4.8059	4.88963
LNP1	448.248	0.312928	0.0126695	0.136656	8.73156	8.58372	8.47865	9.2614	8.90614	8.77008
SIX4	506.219	0.312939	0.00175726	0.0333988	8.6887	8.85289	8.85028	9.13498	9.11354	9.20617
FAM57B	117.5	0.313521	0.0225459	0.200585	6.74493	6.677	6.55711	7.04197	6.93514	7.25838
NMRK2	17.2648	0.313563	0.0299287	0.24173	3.52732	3.6786	3.66056	4.89884	4.85475	3.79078
DLX6-AS1	270.609	0.313653	0.00578621	0.0773074	7.91454	7.93062	7.81661	8.14018	8.33421	8.29508
HTRA1	1680.19	0.31393	0.000452937	0.0118958	10.5997	10.4511	10.5427	10.9789	10.818	10.83
CERS6	1523.81	0.314122	0.00555079	0.0750115	10.1885	10.4327	10.4916	10.52	10.8522	10.8479
ALDOC	4135.84	0.314391	0.0259912	0.221872	11.9335	11.6628	11.7211	12.6814	11.8615	11.9662
NHP2	2525.51	0.314426	0.00050713	0.0130729	11.1897	10.9869	11.173	11.5446	11.4126	11.4364
KCNS3	57.0734	0.314668	0.0434007	0.298295	5.61069	5.93091	4.88677	6.25119	5.94688	6.15232
LIMCH1	5172.57	0.31513	8.75616e-05	0.00310166	12.1312	12.1428	12.1973	12.5914	12.4351	12.4584
GAS2	22.861	0.31565	0.0404508	0.287238	4.33238	3.97782	4.16503	4.89884	4.99208	4.79014
RAET1K	33.2	0.315958	0.0420105	0.294061	4.74666	4.93129	4.4002	5.79641	5.30492	4.9827
POLRMTP1	69.543	0.316141	0.03322	0.256173	5.84497	5.75812	6.03518	6.25119	6.30425	6.5059
CLTCL1	852.574	0.316742	0.00042339	0.0113729	9.46847	9.6166	9.57001	9.8783	9.88713	9.93635
PDE8B	290.872	0.316825	0.0221875	0.199144	8.19931	7.78379	7.8501	8.71108	8.21299	8.18187
EEF1B2	7287.68	0.317125	0.000524719	0.013436	12.7576	12.5283	12.6421	13.0797	13.0062	12.8962
ZBTB26	1056.53	0.317164	0.000184647	0.00569843	9.91148	9.86662	9.8118	10.1856	10.2464	10.1928
MT1F	659.986	0.317474	0.015888	0.160534	9.4047	9.02622	8.97085	9.83829	9.34485	9.44977
IVNS1ABP	4071.23	0.317786	0.000695769	0.0164941	11.7492	11.8974	11.7617	12.0095	12.2634	12.1873
SRP9P1	1389.72	0.318033	0.00211637	0.0384607	10.4016	10.1736	10.1563	10.7539	10.5478	10.5232
SLC44A1	8742.18	0.318196	1.2914e-05	0.000630813	12.9694	12.8778	12.8968	13.2593	13.2837	13.215
RP11-152N13.5	110.957	0.318251	0.0323462	0.25261	6.88004	6.36893	6.31003	7.24169	7.06536	6.73719
BEND4	41.5345	0.318301	0.0410325	0.290026	4.69427	5.22488	5.28957	5.596	5.67498	5.73736
APBA1	28.132	0.318546	0.040337	0.286696	4.33238	4.56228	4.53807	4.79564	5.33965	5.30452
NEFL	3806.76	0.319131	7.55615e-05	0.00273987	11.777	11.643	11.7148	12.0306	12.0135	12.1227
EPRS	91283.5	0.319319	8.8414e-06	0.000443168	16.2996	16.279	16.3182	16.6741	16.668	16.5675
NAAA	118.288	0.319352	0.0168117	0.166556	6.71895	6.60592	6.69617	7.10808	7.02325	7.14214
ZNF248	593.096	0.319434	0.00130982	0.0267621	8.93431	9.05852	9.07364	9.44738	9.41981	9.27679
TIGD1	297.572	0.319629	0.00385174	0.058609	8.0971	7.91306	8.0535	8.34595	8.45	8.39158
TMEM243	161.539	0.319749	0.0144584	0.150246	7.07701	6.93071	7.33914	7.57346	7.50856	7.5214
TPPP3	100.791	0.3202	0.0362069	0.267377	6.62413	6.12641	6.34803	7.30882	6.48577	6.81519
MIR4519	60.2734	0.320354	0.0377648	0.275175	5.61069	5.26234	5.96357	6.39934	6.1366	5.98242
RP5-1099D15.1	86.4947	0.320389	0.0322797	0.252605	6.39717	6.0852	6.03518	6.9727	6.40608	6.59703
PLSCR4	538.374	0.320636	0.000717569	0.0168032	8.8855	8.89524	8.87651	9.27585	9.27029	9.17939
PCDHB11	180.262	0.320764	0.00970568	0.111929	7.17583	7.39432	7.29119	7.7286	7.59735	7.73042
SHANK3	130.214	0.320841	0.0306651	0.245171	6.63806	6.87134	6.79576	7.60432	6.79199	7.26766
IRAK1BP1	214.344	0.320965	0.00684041	0.0864391	7.57395	7.52335	7.53303	8.02513	7.94624	7.81511
MXI1	689.221	0.321207	0.00563204	0.0759653	9.29025	9.14379	9.23949	9.85122	9.52353	9.42096
TMA7	4858.35	0.321225	0.000279541	0.0080898	12.1733	11.9618	12.0361	12.4714	12.4314	12.3292
ARMC4	72.134	0.321333	0.0370645	0.272398	6.33009	5.73166	5.47269	6.62683	6.32173	6.3574
MURC	56.7858	0.32146	0.0359957	0.266845	5.3979	5.67722	5.6041	5.79641	6.30425	6.13214
PDE3A	116.621	0.321531	0.0212496	0.192934	6.47685	6.60592	6.823	6.99616	6.96882	7.25838
IQCH-AS1	233.402	0.321662	0.00602598	0.079336	7.62382	7.61307	7.76137	8.10284	8.10104	7.948
ALDH1L1-AS2	23.8029	0.32174	0.0359076	0.266578	4.18831	4.06519	4.32599	5.21107	4.53328	5.07013
PPIL3	456.345	0.322203	0.00204048	0.0373793	8.71194	8.65586	8.54966	8.99641	9.11103	8.91587
TRIM4	1477.93	0.322347	0.000813885	0.0185488	10.4733	10.3251	10.205	10.7401	10.7372	10.6179
FAM20C	603.071	0.322514	0.0086774	0.102713	8.99511	8.97073	9.10726	9.6933	9.15801	9.37018
SH3BP5	9509.71	0.322659	3.47019e-05	0.00142315	13.0223	13.0241	13.0499	13.4653	13.2985	13.3649
CAV2	236.396	0.322752	0.0217073	0.195851	7.8739	7.58378	7.45684	8.3686	8.12612	7.73042
ACLY	8633.18	0.323587	8.92847e-05	0.00315541	12.7969	12.9139	12.9553	13.3073	13.1694	13.2407
PALM3	59.1349	0.324423	0.0372782	0.273298	5.22405	6.02108	5.36563	6.36371	5.8296	6.28615
RP11-129M6.1	37.5805	0.324723	0.0374769	0.273724	5.22405	4.67768	4.8342	5.50078	5.50178	5.62636
CYP26B1	398.502	0.324886	0.00603638	0.0794047	8.16604	8.5911	8.50831	8.77012	8.88277	8.81823
TIMMDC1	1366.28	0.32494	0.00342373	0.0536718	10.4219	10.0783	10.1156	10.7366	10.5506	10.487
SERF1A	569.398	0.325048	0.000571001	0.0144284	9.00858	8.95365	8.92759	9.37763	9.2815	9.31532
SP9	29.5718	0.325082	0.0361441	0.267225	4.7972	4.62114	4.07727	5.08543	5.07688	5.53711
OXNAD1	606.696	0.325238	0.000603848	0.0149868	9.00858	9.08228	9.07364	9.36641	9.49492	9.38518
LSS	6299.94	0.325402	0.00290594	0.0475681	12.4433	12.4198	12.3937	13.0386	12.5795	12.7399
GALNT12	127.878	0.32588	0.0221804	0.199144	6.78305	6.71802	6.78195	7.47669	6.86534	7.25838
COL2A1	23.2578	0.326122	0.0339306	0.259306	4.02825	4.36978	4.07727	5.17039	4.75534	4.84074
PPP1R3G	15.4907	0.326148	0.0196761	0.184244	3.74895	2.56526	3.53442	4.84816	3.85658	4.62672
MSI1	426.663	0.326493	0.0120717	0.132159	8.51837	8.53481	8.49143	9.27105	8.71102	8.75367
NIPSNAP3A	1482.23	0.326538	0.000754003	0.0174696	10.4645	10.2396	10.3062	10.8162	10.6723	10.6224
RCN2	3071.12	0.326593	2.53147e-05	0.00110504	11.3784	11.4363	11.3837	11.709	11.816	11.7202
STX2	1990.91	0.326637	1.54544e-05	0.000724893	10.7468	10.8013	10.7775	11.1337	11.1222	11.1146
GPR176	163.269	0.326945	0.0136829	0.143472	7.25029	6.84689	7.26164	7.50967	7.52374	7.63328
KIAA2022	70.2908	0.327126	0.0357413	0.265818	5.3979	5.80963	6.16856	5.89956	6.72788	6.52149
DNAH11	744.864	0.32732	0.000628188	0.0153182	9.43694	9.23375	9.36755	9.77017	9.69596	9.67391
DNAAF2	498.049	0.328272	0.00065208	0.0157258	8.81058	8.74125	8.75097	9.17665	9.13347	9.09331
CTC-329D1.2	35.6455	0.328442	0.0353276	0.26395	4.98335	4.67768	4.88677	5.43362	5.40671	5.56748
CTC-459F4.3	530.396	0.3288	0.000606755	0.0150327	8.90867	8.81873	8.84697	9.18433	9.27926	9.21099
ILF3-AS1	1094.73	0.328808	0.000388628	0.0105875	10.0232	9.8187	9.86191	10.3242	10.228	10.2513
PMEPA1	22.0245	0.328972	0.0286955	0.235239	3.64239	4.56228	3.66056	4.79564	4.70295	5.15256
PKHD1	218.795	0.329035	0.00563623	0.0759653	7.49193	7.52335	7.68178	8.03649	7.88876	7.96521
PDCD4-AS1	348.031	0.32941	0.0137108	0.143616	8.41292	8.09015	8.1154	8.9551	8.45793	8.47404
F2R	362.486	0.329502	0.00269465	0.0452194	8.14667	8.43172	8.31083	8.71815	8.6604	8.67567
CYP27A1	267.019	0.32991	0.0104682	0.118934	7.99253	7.72463	7.78925	8.48926	8.02838	8.23013
GNAL	739.053	0.330407	0.000258976	0.00759499	9.29025	9.34268	9.38136	9.65142	9.75183	9.69984
ARHGAP26	199.344	0.330429	0.0149386	0.154134	7.26832	7.56141	7.38555	7.52588	7.92352	8.0483
RP11-134O21.1	49.0644	0.330496	0.0327417	0.254146	5.55303	4.93129	5.43788	5.87446	5.99125	5.84043
RPL4P5	177.247	0.330517	0.033219	0.256173	7.18535	7.08502	7.17973	8.3641	7.43818	7.13201
A2M-AS1	418.416	0.330861	0.00148755	0.0291393	8.52963	8.47225	8.52913	8.99641	8.87392	8.78954
CDKN1C	30.3513	0.33098	0.0325703	0.253456	5.02636	4.22551	4.24775	5.12854	5.53213	5.19208
PELI1	111.897	0.331389	0.015647	0.158853	6.71895	6.53117	6.47364	7.12946	6.99084	6.94807
EMX2OS	125.078	0.331563	0.0190842	0.18011	6.75775	6.78389	6.63602	7.485	7.03389	7.00465
RP11-454E5.4	78.3759	0.332215	0.0211272	0.1922	6.12771	6.04277	5.98784	6.50126	6.53156	6.55219
AC010468.1	140.865	0.332418	0.0201818	0.1867	6.94873	6.78389	6.93957	7.70743	7.20377	7.11155
EIF3FP3	88.2062	0.333513	0.0255793	0.219762	6.39717	5.85937	6.29065	6.94884	6.66079	6.49013
MAN1B1-AS1	282.807	0.333669	0.00446032	0.0650307	8.0247	7.75779	8.00676	8.27578	8.28158	8.44162
ADAMTS4	18.7306	0.333719	0.0267687	0.226283	3.94102	3.78538	3.66056	4.84816	4.70295	4.44239
SLC39A8	2538.44	0.333966	1.02837e-05	0.000507175	11.1532	11.1204	11.0893	11.518	11.4622	11.4513
ACSS2	2789.35	0.333971	0.00918309	0.107192	11.3607	11.1594	11.1225	11.9874	11.3854	11.482
TNFRSF10B	548.543	0.334698	0.00157019	0.0304856	8.96227	8.87724	8.84697	9.43455	9.24761	9.14959
RNF144A	1971.19	0.33512	8.47093e-05	0.00302156	10.6944	10.7068	10.8496	11.0901	11.085	11.172
EEF1A1P4	193.118	0.336004	0.0302505	0.243315	7.34677	7.2984	7.1585	8.49751	7.4777	7.3398
ASGR1	48.1995	0.336104	0.0305554	0.244634	5.33085	5.53142	4.9375	6.08606	5.92418	5.62636
BRWD1-AS2	21.6434	0.33616	0.0259946	0.221872	4.02825	3.97782	3.98383	5.32663	4.59208	4.56785
RP5-857K21.7	125.183	0.336263	0.0279071	0.231248	6.38069	6.99888	6.57324	7.60432	7.21317	6.75049
HSPE1	3206.44	0.336661	0.00249845	0.0429129	11.6439	11.4115	11.2205	11.9018	11.8955	11.6873
SIM2	62.6568	0.336907	0.0290793	0.236866	5.63868	5.50041	5.86218	6.61172	5.90111	6.15232
FYB	57.5873	0.33697	0.0263331	0.223756	5.63868	5.59152	5.50668	5.89956	6.19468	6.2303
KLF9	133.651	0.337044	0.0288729	0.236314	7.05641	6.60592	6.5408	7.84301	6.95768	7.02667
TTPA	32.7741	0.338059	0.0303294	0.243669	4.7972	4.62114	4.6639	5.36319	5.64752	5.07013
TMEM237	1667.22	0.338147	0.000363855	0.0100555	10.4148	10.5547	10.5375	10.7331	10.9636	10.9327
DLX6	212.609	0.338273	0.00597585	0.0788792	7.6308	7.50784	7.39466	8.05895	7.80424	7.92473
FSD1L	276.626	0.338888	0.00300807	0.0487348	7.80764	8.00432	7.88928	8.20706	8.38497	8.31311
SLC22A3	2020.5	0.339056	0.00410443	0.0613585	10.62	10.8155	10.8405	10.8617	11.3368	11.2716
HNRNPA1P54	100.076	0.339069	0.0229913	0.203838	6.41346	6.66306	5.96357	7.11881	6.79199	6.75049
NFATC2	308.455	0.339818	0.00257753	0.043878	7.93161	8.05856	8.18002	8.39972	8.43402	8.54061
ABI2	2423.35	0.340316	0.000282649	0.00816436	10.8751	11.1037	11.1341	11.3625	11.4489	11.4467
CEP162	310.861	0.340351	0.00440007	0.0644164	8.08698	8.16623	7.92742	8.28057	8.60794	8.52135
KCNA4	372.959	0.340849	0.00181511	0.0342859	8.17562	8.42761	8.39036	8.67519	8.7822	8.73373
UBE2E2	570.654	0.341479	0.00088228	0.0197265	9.05865	8.825	8.96169	9.25655	9.41371	9.3463
RAB31	858.709	0.341684	0.00226033	0.0399072	9.38624	9.50969	9.68766	9.74269	10.0611	9.98075
WIPF1	805.996	0.341713	0.00061158	0.0150327	9.41485	9.43784	9.4979	9.95664	9.68418	9.8556
GATSL2	141.379	0.342229	0.0101179	0.115899	6.75775	6.84689	7.11509	7.30882	7.33006	7.43345
NUDT11	452.212	0.342343	0.00335767	0.0529291	8.76051	8.51167	8.52499	9.12437	8.81033	9.0907
AP000783.1	160.238	0.3424	0.00786042	0.0959898	6.99277	7.05332	7.24159	7.63454	7.42207	7.53682
PIK3R5	30.5302	0.342933	0.0256034	0.219762	4.18831	4.22551	4.9865	5.65616	5.37357	4.84074
SHB	44.3624	0.343074	0.0276993	0.230307	5.14819	5.02144	5.12425	5.12854	6.28655	5.81535
LRRC20	540.071	0.343501	0.00501608	0.0698154	8.95115	8.74125	8.85688	9.54009	9.06506	9.17939
HMGB3	6176.6	0.34402	3.49098e-06	0.000192606	12.416	12.3495	12.4282	12.7993	12.7795	12.7124
RP3-417G15.1	150.691	0.344054	0.0246476	0.214676	7.24119	6.88342	6.58919	7.96099	7.29509	7.11155
RPL15	26857.2	0.344349	0.000852009	0.0192178	14.6318	14.3615	14.503	15.0706	14.8015	14.8
C6orf223	24.5199	0.344581	0.0181552	0.174586	4.46336	3.43793	4.07727	5.68532	4.34096	4.9827
SMTNL2	28.0585	0.345679	0.0214655	0.194241	4.46336	3.97782	4.47078	5.84891	4.59208	5.02708
[truncated: 375 more rows]
