# Supplementary material for: Persistent Properties of a Subpopulation of Cancer Cells Overexpressing the Hedgehog Receptor Patched
Source: Pharmaceutics. 2022 May 5;14(5):988. doi: 10.3390/pharmaceutics14050988 (PMC9146430; doi:10.3390/pharmaceutics14050988)
Supplement: Supplementary file 1 [file pharmaceutics-14-00988-s001.zip › Supplemental tables/Supplemental_Table_S4.xlsx]

## Sheet: modules
module_nb	genes	s score	pvalue
1	ASPN COL25A1 COL3A1 COL5A1 SFRP4	4.52954	2.95555e-06
2	ANXA1 ANXA2 ANXA2R ANXA6 CREG1 FUCA1 PADI2 S100A10 S100A11	4.11606	1.92702e-05
3	GPC4 LRP8 RELN	3.73454	9.4031e-05
4	ADCY2 GNAT3 GPR37L1 PTGER3 S1PR3 S1PR5 SSTR3	3.66091	0.000125661
5	ATF3 EGR1 FOSL2 GBP1 GBP2 GBP3 IFIT3 IRF1 IRF6 JUN NFATC1 SNAI2 XAF1	3.47211	0.000258194
6	IFT81 KCND2 KIF17	3.46177	0.000268323
7	CNTNAP2 NFASC NLGN4X NRCAM SCN1B	3.446	0.000284472
8	ECE1 EDNRA GNB4 GNG4 GRK5 GRPR HCRTR2 PROK1	3.27889	0.00052109
9	AFP EPCAM KRT18 KRT23 KRT7 KRT8 KRT80 MME SYP	3.2454	0.000586436
10	CD33 CD36 MED29 MLEC STK10	3.13937	0.000846551
11	GPR37 LRRK2 NUB1 SEPT5 SNCAIP	3.13649	0.000854917
12	FYN UNC5B UNC5C	3.13443	0.000860951
13	CTAG2 GAGE2A MAGEA1	3.12249	0.000896652
14	ITGA1 ITGA11 ITGA3 ITGA5 ITGA6 ITGA8 LAMB3 LAMC3	3.09976	0.000968402
15	ACAT2 ACSS1 HMGCS1	3.09128	0.000996466
16	ACTN4 ISLR SERPINE1 TMSB4X	3.06192	0.00109962
17	BOC CDON CTNNA2 GAS1 MEF2D PTCH1 SHH TNNT1 ZIC1	2.99789	0.00135926
18	GRIK2 GRIK4 GRIK5	2.98597	0.00141341
19	PLXNB3 PLXNC1 SEMA3B SEMA3C SEMA6A SEMA6B	2.9423	0.00162893
20	GFRA2 GRB10 GRB7	2.93013	0.00169411
21	CGN F11R MARVELD2	2.92211	0.00173835
22	LOXL3 MFAP2 PCOLCE	2.91805	0.00176114
23	APOL1 CHGB CSF1 CYR61 EVA1A FAM20C IGFBP3 IGFBP7 MFI2 NUCB1 PRSS23 SCG3 SPARCL1 SPP1 TMEM132A TNC VWA1	2.90429	0.00184041
24	ABTB2 DTX3L MARCH1 MARCH4 RNF182 RNF6 SH3RF1 TRIM4 TRIM50 UBE2E2 UBE2H	2.84001	0.00225558
25	MAL2 TPD52 TPD52L1	2.8029	0.00253227
26	GRIN2A GRIN2C GRIN2D NEFL	2.77912	0.00272531
27	COL15A1 CTSB CTSS	2.76671	0.00283123
28	ARHGAP18 AXL TENC1	2.75543	0.00293076
29	ABCG2 ALDH1A1 CYP26B1 CYP2S1	2.74552	0.00302071
30	TRIM28 ZNF135 ZNF141 ZNF530 ZNF595	2.7438	0.00303666
31	DKK2 FZD1 LRP5	2.73455	0.00312329
32	GSPT2 RPL15 SMG5 SMG9	2.72311	0.00323354
33	FTO KCTD1 KCTD15 TFAP2A	2.69501	0.00351937
34	CAB39L PRKAG2 STRADB	2.68406	0.00363675
35	CTSZ NEU1 PREB	2.66761	0.00381969
36	BGN CHPF2 CHST3	2.66017	0.00390509
37	CLDN4 EFNA5 EPHA10 EPHA2 EPHB3	2.64451	0.00409048
38	DCLK1 LGR5 RSPO4 ZNRF3	2.63887	0.00415911
39	C1R C1S C2 CD55 CD97 CFI COG3 FCN2 SERF1B SPTB	2.62278	0.00436077
40	CD22 CD79A DAPP1 IGJ LYN SH3BP5 SYK	2.60624	0.00457708
41	CABIN1 H1F0 HIST1H1C HIST1H2AB HIST1H2BE HIST1H2BK HIST2H2AA3 HMGA1	2.60459	0.00459928
42	MRAS RAPGEF3 RASSF5 RRAS2	2.58641	0.00484909
43	AHR AHRR ARNT2 CYP1A1 EGLN3 EPAS1 FMO5 HIF1A SIM2	2.55793	0.00526488
44	ASTN1 BRINP2 BRINP3 MAP6	2.55473	0.00531344
45	CD109 NTM THY1	2.55401	0.00532456
46	CREB3L1 CREB3L4 CREB5 MBTPS2	2.54054	0.00553401
47	ACSBG1 ACSL4 ELOVL6 FADS3 SCD	2.53997	0.00554312
48	DUSP4 ESR1 ESR2 GNAZ KLF9 MAPK10 MAPK9 NCOA3 NCOA7 PGR	2.5291	0.00571779
49	CLSTN2 NADK NMNAT3	2.52015	0.0058652
50	ENPP2 PLA2G12A PLA2G3 PLD3	2.51505	0.0059507
51	EHBP1 EHD3 GAPVD1 MYOF RAB11FIP2 RAB31 RAB38 RAB5A	2.48713	0.00643886
52	GUCY1A2 NPR2 PDE10A PDE2A PDE3A	2.48112	0.00654843
53	CRIPT DLG1 DLGAP1 GPR124 LPHN3 LRRC3B	2.47679	0.00662848
54	DBN1 ENSG00000258947 GJA1 LEF1 PANX2 TUBB2B TUBB6	2.47656	0.00663276
55	PDGFA PDGFD PLAT	2.45647	0.00701547
56	IL22RA1 IL27RA PTPRT STAT3 STAT6	2.44479	0.00724684
57	CEP170B GGT5 RGS7BP	2.44026	0.00733841
58	BAZ1A CECR2 SMARCA1 SMARCA2	2.42463	0.00766204
59	APOBEC3B APOBEC3D COX5A COX5B MCOLN2	2.40282	0.00813462
60	CALB1 DACH1 EGR2 EYA2 MAFB MEIS1 NEUROG2 PAX6 PBX1 PROX1 SIX1 SIX4	2.40044	0.00818776
61	CADPS NCS1 RASL10B	2.3706	0.0088797
62	MT1E MT1F MT3	2.36959	0.00890389
63	DUSP6 ETV5 STK40 TRIB1 TRIB2	2.36959	0.00890402
64	ATP6V0C CPNE1 GLIPR1 GLIPR2 VAMP8	2.36833	0.00893432
65	TNFSF4 TNFSF8 TNFSF9	2.35773	0.00919347
66	ACOT2 ACOX2 CROT ECH1 HACL1 PEX2	2.34674	0.00946925
67	BAG3 DNAJB6 HSPB7 HSPB8	2.34341	0.00955413
68	CDADC1 CDC45 CDC6 CDCA7 DPYD MTHFD2 PRIM1 TYMS	2.32597	0.01001
69	ANO1 BEST1 MYRF	2.32497	0.0100368
70	HEY2 HEYL MAMLD1 NOTCH4 RBPJ	2.30552	0.0105686
71	MST1 SPINT1 SPINT2	2.30329	0.0106314
72	ADAMTS15 ADAMTS18 ADAMTS9 THSD1 TSPAN8	2.29857	0.0107646
73	BMP2 CHRD FSTL5 TWSG1	2.2944	0.0108839
74	GSN LCP1 SH3PXD2A	2.29183	0.0109576
75	ABR CHN2 CPVL GMIP PLEKHG2 RHOBTB1 RHOJ RHOU	2.26829	0.0116559
76	C14orf1 DHCR7 FDFT1 HSD17B7 IDI1 LSS MSMO1 NSDHL SC5D TM7SF2	2.25976	0.0119179
77	CBFB DLX6 GREB1 H2AFZ HIST1H2AC ITGBL1 PHC1 RUNX1 ZFPM1	2.23656	0.0126575
78	AKT2 AKT3 DEPTOR GSK3A ING5 JADE2 MAPKAP1 MEAF6 PIK3R5	2.22011	0.0132057
79	CLTCL1 DNM1 DNM3 HIP1 SYT2	2.18865	0.014311
80	SLC41A2 TRPM7 TRPV2	2.17959	0.0146439
81	GPIHBP1 LPL PCSK6	2.17891	0.0146691
82	ATAD3A HSPD1 HSPE1	2.17666	0.014753
83	CAMK2B DGKI DGKZ MARCKS	2.17064	0.0149793
84	FHOD3 NEFM NES SYNC	2.15924	0.0154158
85	CEP85 SOX13 SOX5	2.1497	0.0157893
86	ABI2 BRK1 CYFIP2 WASF3 WIPF3	2.14434	0.0160028
87	CASP1 CASP4 NLRP1	2.13548	0.0163609
88	GPX3 GSTA3 GSTA4 GSTM2 GSTT2B	2.11979	0.0170118
89	CALCR FOXE1 GPR176 PTHLH TSHR VIPR1	2.10792	0.0175191
90	C3orf58 PCDH10 SCN1A	2.09533	0.0180711
91	TLCD2 VLDLR WDR81 WDR91	2.08844	0.018379
92	RWDD3 SNCG UBA2	2.08705	0.0184417
93	APOA1BP CARKD CPPED1 DCP2 PFKM SDHA VCX3A YDJC YJEFN3	2.07591	0.0189512
94	ENTPD1 ENTPD6 ENTPD8	2.07292	0.0190897
95	EEF1B2 EIF3K GNB2L1 RPL12 RPL13 RPL14 RPL34 RPL35 RPL37A RPL38 RPL4 RPS20 RPS21 RPS24 RPS25 RPS29 RPS3A RPS5 RPS8 SLC9A8	2.06569	0.0194289
96	DISC1 DIXDC1 DLAT NRXN1 PDE4B PDK4 ZNF365	2.05873	0.0197603
97	ATG2A CDC42BPG RFTN1	2.05592	0.0198949
98	CDH10 CDH12 CDH2 CDH24 JUP	2.05047	0.0201593
99	EMID1 UBE2Q2 UBE2QL1	2.04895	0.0202336
100	EEF1A1 EEF1A2 RPL32	2.03639	0.0208554
101	ABCB4 ATP8B1 RXRA	2.03613	0.0208684
102	KIRREL3 SLC20A2 XPR1	2.02884	0.0212373
103	CPLX1 CPLX2 STX2	2.00777	0.022334
104	CERS4 CERS6 GBA SMPD4 UGCG	2.00187	0.0226492
105	LSM3 SF3B4 SNRPG ZCRB1	2.00161	0.0226635
106	MITF PMEL POU3F2	2.00004	0.0227479
107	ABCA1 CLDN1 SCARB1	1.99978	0.022762
108	GNL3 GRWD1 NHP2 NOP58 WDR12	1.99883	0.0228134
109	CEP162 CEP57 CEP72 CEP89 CETN2 HAUS4 IQCB1 XPC	1.99634	0.0229485
110	AKR1C1 CYP17A1 CYP21A2	1.98647	0.0234904
111	GALNT11 GALNT12 GALNT6 GCNT1 GCNT4 MUC20 MUCL1	1.9844	0.0236058
112	ITPKC PREX2 PTEN	1.97894	0.0239114
113	CCDC80 DAGLA FAAH MGLL NAAA NCEH1	1.97427	0.0241757
114	BZW1 SPATS2L TMEM43	1.97219	0.0242939
115	HS3ST1 HS3ST3B1 HS6ST1	1.96912	0.0244694
116	GDAP1 ST3GAL5 ST3GAL6 ST8SIA1	1.96721	0.0245793
117	A2M MMP11 MMP14 MMP16 MMP24 SPOCK2 TIMP2	1.9669	0.0245972
118	CACNA1B CACNA1G CACNA1H CACNA2D1 CACNA2D3 CRABP1	1.95838	0.0250928
119	ORC2 ORC4 REPIN1	1.93997	0.0261919
120	MYB NLK ZNF563	1.9259	0.0270583
121	NPR3 NPTX1 NPTXR RCN2	1.92181	0.0273146
122	EAF1 METTL6 MTURN	1.91277	0.0278886
123	LTBR PSMB1 PSMB7 PSMC4 PSMD10 PSMD8 TNFRSF12A	1.9092	0.0281182
124	CYBRD1 FECH FXN GLRX5 HEPH HSCB ISCA1 SLC40A1	1.89892	0.0287874
125	ARL3 PDE3B PDE6D RPGR	1.89451	0.0290788
126	CCDC114 DNAAF2 DNAH11 DNAH12 DNAH6 DYNLT3	1.89232	0.0292242
127	ANKFY1 GBAS NDUFA10 NDUFA8 NDUFS1 PAAF1 TSPAN11 UQCRC1 ZNF713	1.89072	0.029331
128	DLGAP3 IGHMBP2 SLITRK3 SLITRK5	1.88919	0.029433
129	ARAP2 ARHGAP1 CHN1	1.8842	0.0297691
130	BACH1 MAFG MAFK NFE2L3	1.88352	0.0298147
131	GTSF1 STK31 TDRD15	1.87249	0.0305696
132	BZW2 SNX13 TSPAN13	1.87102	0.0306714
133	CPEB1 LHX2 MSI1 MSI2 WDR82	1.86901	0.030811
134	FASTK FASTKD1 FASTKD2 NGRN SAMD4A SAMD4B TIA1	1.86411	0.0311533
135	FAM198A FAM198B FAM20B	1.86403	0.0311587
136	BCL2L1 BID CFLAR PPP1R13B RASSF8 TNFRSF10B TP53I3	1.8603	0.0314219
137	ASB4 FBXO31 FBXO40 KCTD7 KLHL20 KLHL5 LONRF1 SPSB1 SPSB4	1.85499	0.0317985
138	ANP32A ANP32B SET	1.84714	0.0323636
139	BIK BMF C22orf29	1.8445	0.0325555
140	CYP2J2 CYP2U1 PTGS1	1.84305	0.0326607
141	FKRP SGCB SGCD SSPN ZC4H2	1.84073	0.0328308
142	GALE GNE NANS UAP1L1	1.83766	0.0330563
143	DOC2B SNAP25 STXBP1	1.83578	0.0331948
144	CLASRP CLK1 CLK4 PHLDB2	1.8331	0.0333937
145	NPAS2 NR1D1 NR1D2 RORA	1.82574	0.0339449
146	CSRP1 MTF1 SNX25	1.8255	0.0339627
147	ARG2 ASS1 NAT8L	1.82474	0.0340204
148	COL23A1 COL4A1 COL4A2 COL4A3 COL4A4 COL6A1 COL6A2 COL9A1	1.82441	0.0340449
149	CCND1 CCND2 CCND3 CDK4 CDKN1A CDKN1C CDKN2C CDKN2D MYC	1.82276	0.0341698
150	PPP2CA PPP2R1B PPP2R2B PPP2R2C PPP2R3B PPP2R3C PPP2R4 PPP2R5A PPP2R5B	1.8192	0.0344406
151	CARD6 CARD8 NLRP2 RIPK1 RIPK2	1.80317	0.0356807
152	F2R PROCR PROS1 TFPI2 THBD	1.80209	0.0357658
153	KCNMA1 KCNN2 KCNN3	1.78689	0.0369776
154	DOCK11 FLVCR2 TSHZ1	1.78474	0.0371515
155	KCNB1 KCNC2 KCNS3	1.7809	0.0374647
156	DOCK3 ELMO1 SLC9A9	1.77869	0.0376451
157	BLM C19orf40 CCDC69 EME2 FANCC RMI1 RMI2	1.77792	0.0377089
158	ARHGEF11 PLXNA4 PLXNB1 RND1 RND3 SEMA4D	1.77282	0.0381291
159	KCNA4 KCNAB3 KCNH2	1.76045	0.0391655
160	EXOC3 MYRIP RAB27A	1.75818	0.0393581
161	ACVR2A ACVRL1 SMAD9	1.75082	0.0399883
162	DPYSL2 DPYSL3 DPYSL5 PLXNA3 PNMA2	1.74881	0.040162
163	AMN1 DPP3 ERAP2 RHPN1 RHPN2 TPP2	1.74349	0.0406238
164	L3MBTL3 MSL1 SAMD1	1.73449	0.0414154
165	ACTA2 ACTG2 GLI2 MTSS1	1.72972	0.0418398
166	CCT2 CCT8 KLHDC8A	1.7273	0.0420573
167	CENPH CENPQ CENPU NUF2 SGOL1 SGOL2 SKA1 SPC24 SPC25	1.72066	0.0426564
168	ENAH FMN1 FMN2 FMNL2 MYO5B MYO5C PFN2 SPIRE1 SRGAP1	1.72014	0.0427035
169	CBFA2T3 RUNX1T1 TCF4	1.71872	0.0428328
170	IRAK2 IRAK4 MYD88 PELI1 TLR1	1.70831	0.0437895
171	C9orf72 GRN TMEM106B WDR41	1.70635	0.0439719
172	GPRC5B LPPR1 STXBP3	1.70605	0.0439996
173	C12orf57 CEP120 NIF3L1 PLXNB2 SPICE1 TACC1	1.69857	0.0447003
174	ACSL3 LIPG TMED5	1.69734	0.0448165
175	SLC3A2 SLC43A1 SLC7A8	1.69565	0.0449761
176	CXXC4 DVL1 DVL3 FZD9	1.69265	0.0452613
177	NRG1 NRG4 PTPN12 PTPN18 SRC	1.68861	0.0456476
178	SLC22A4 SLC29A4 SLC47A1	1.67642	0.0468284
179	CYLD TNFAIP3 TNIP3	1.67403	0.0470623
180	ABCA2 ABCA7 ABCB6 ABCB8 ATP1B2 FXYD7	1.66951	0.0475085
181	CPNE4 TMCC3 TMTC4	1.66768	0.0476895
182	C6orf211 CCDC170 SERPINB8	1.66311	0.0481456
183	MICA PVRL2 ULBP1 ULBP2 ULBP3	1.65458	0.0490051
184	CCDC90B CMSS1 IVNS1ABP KRI1 NOC2L OGFRL1 PAK1IP1 PRPSAP1 PRPSAP2 SWT1 TRMT1L	1.64961	0.049511
185	INSM1 MAPK8IP2 NKX6-1 PTPRN	1.64767	0.0497101
186	GYG1 GYG2 GYS1 NFU1 NHLRC1 PPP1R3B PPP1R3C	1.64585	0.0498976
187	DPH3 DPH6 ELP2 KTI12	1.64578	0.0499047
188	C11orf87 RPGRIP1L TCTN3 TMEM107 TMEM138 TMEM17 TMEM237 TMEM87A	1.64517	0.0499677

## Sheet: gene_to_module
gene	#module	query	pvalue	log2foldchange
ASPN	1	ASPN	1e-16	1.47609
COL25A1	1	COL25A1	3.09687e-10	-0.881922
COL3A1	1	COL3A1	1e-16	-1.37715
COL5A1	1	COL5A1	4.68433e-07	0.754471
SFRP4	1	SFRP4	5.30456e-13	-1.19056
ANXA1	2	ANXA1	1e-16	-1.52955
ANXA2	2	ANXA2	2.25492e-13	-1.14381
ANXA2R	2	ANXA2R	0.901058	-0.086885
ANXA6	2	ANXA6	0.0159773	0.272875
CREG1	2	CREG1	0.00661615	-0.328895
FUCA1	2	FUCA1	0.000634587	-0.400469
PADI2	2	PADI2	1e-16	-1.52529
S100A10	2	S100A10	1e-16	-1.47338
S100A11	2	S100A11	4.47405e-07	-0.781904
GPC4	3	GPC4	1.80635e-16	0.771123
LRP8	3	LRP8	6.9285e-05	0.498227
RELN	3	RELN	4.33169e-14	-1.07894
ADCY2	4	ADCY2	1e-16	1.56166
GNAT3	4	GNAT3	2.61817e-09	-1.01548
GPR37L1	4	GPR37L1	0.00416252	-0.548249
PTGER3	4	PTGER3	9.69774e-08	-0.877514
S1PR3	4	S1PR3	8.37869e-07	0.41725
S1PR5	4	S1PR5	0.0679498	0.40421
SSTR3	4	SSTR3	0.00595241	-0.581389
ATF3	5	ATF3	0.0150327	-0.494708
EGR1	5	EGR1	6.59964e-05	-0.586702
FOSL2	5	FOSL2	0.0289673	-0.282541
GBP1	5	GBP1	0.000706483	-0.479199
GBP2	5	GBP2	6.02083e-11	-1.09529
GBP3	5	GBP3	9.20717e-06	-0.740815
IFIT3	5	IFIT3	0.00806027	-0.447864
IRF1	5	IRF1	0.0119343	-0.398824
IRF6	5	IRF6	7.42815e-08	-0.869072
JUN	5	JUN	0.138146	-0.276396
NFATC1	5	NFATC1	0.00309844	0.47181
SNAI2	5	SNAI2	0.0274833	0.295574
XAF1	5	XAF1	9.68072e-07	-0.768902
IFT81	6	IFT81	0.171595	0.224033
KCND2	6	KCND2	1e-16	-1.19142
KIF17	6	KIF17	1e-16	-1.42295
CNTNAP2	7	CNTNAP2	0.182419	-0.345211
NFASC	7	NFASC	5.99946e-15	-1.10841
NLGN4X	7	NLGN4X	1.65412e-15	1.35364
NRCAM	7	NRCAM	0.00424488	-0.266775
SCN1B	7	SCN1B	3.68428e-05	0.767161
ECE1	8	ECE1	0.00341657	-0.346815
EDNRA	8	EDNRA	0.000951745	0.66405
GNB4	8	GNB4	0.0200466	0.447857
GNG4	8	GNG4	0.00240808	0.484799
GRK5	8	GRK5	3.9956e-07	0.83092
GRPR	8	GRPR	0.00472244	-0.40979
HCRTR2	8	HCRTR2	0.0719005	-0.365046
PROK1	8	PROK1	1e-16	-1.44382
AFP	9	AFP	4.50925e-10	-1.07785
EPCAM	9	EPCAM	0.00923155	-0.549852
KRT18	9	KRT18	4.22374e-05	-0.763888
KRT23	9	KRT23	0.0313521	-0.454194
KRT7	9	KRT7	0.0482213	-0.439452
KRT8	9	KRT8	2.51071e-06	-0.857309
KRT80	9	KRT80	0.00356549	-0.454648
MME	9	MME	0.0141549	-0.301602
SYP	9	SYP	0.000174239	-0.453194
CD33	10	CD33	0.00182053	-0.635975
CD36	10	CD36	1.4759e-11	-0.730243
MED29	10	MED29	4.79523e-05	-0.370193
MLEC	10	MLEC	0.0010849	-0.305192
STK10	10	STK10	0.000468917	-0.481947
GPR37	11	GPR37	1.60141e-08	-0.847812
LRRK2	11	LRRK2	1e-16	-1.11996
NUB1	11	NUB1	0.0623399	-0.217145
SEPT5	11	SEPT5	0.163599	0.275194
SNCAIP	11	SNCAIP	0.000195213	-0.718738
FYN	12	FYN	0.000673573	0.439949
UNC5B	12	UNC5B	7.52414e-08	-0.616908
UNC5C	12	UNC5C	4.78152e-11	-1.1238
CTAG2	13	CTAG2	0.00209083	-0.622214
GAGE2A	13	GAGE2A	1e-16	1.37947
MAGEA1	13	MAGEA1	8.19806e-05	-0.676933
ITGA1	14	ITGA1	0.0626621	-0.357754
ITGA11	14	ITGA11	0.00351841	-0.579673
ITGA3	14	ITGA3	0.0715194	-0.417028
ITGA5	14	ITGA5	0.0126797	-0.321629
ITGA6	14	ITGA6	0.035957	-0.436678
ITGA8	14	ITGA8	2.20805e-14	-1.17106
LAMB3	14	LAMB3	0.00562059	-0.584713
LAMC3	14	LAMC3	4.07125e-08	0.716171
ACAT2	15	ACAT2	0.000673573	0.387556
ACSS1	15	ACSS1	1.0183e-15	-0.944685
HMGCS1	15	HMGCS1	0.000266876	0.455665
ACTN4	16	ACTN4	0.0036081	-0.446487
ISLR	16	ISLR	2.30866e-06	-0.852188
SERPINE1	16	SERPINE1	4.88175e-12	-1.13152
TMSB4X	16	TMSB4X	0.00228791	0.433993
BOC	17	BOC	2.3608e-05	-0.79405
CDON	17	CDON	0.0601712	-0.35581
CTNNA2	17	CTNNA2	0.00337523	0.43233
GAS1	17	GAS1	3.9364e-06	0.723651
MEF2D	17	MEF2D	0.0478525	-0.264199
PTCH1	17	PTCH1	6.76902e-05	0.629401
SHH	17	SHH	0.0464896	0.42084
TNNT1	17	TNNT1	0.0278668	-0.454087
ZIC1	17	ZIC1	0.00135767	-0.543501
GRIK2	18	GRIK2	1.94041e-13	-0.724485
GRIK4	18	GRIK4	2.66693e-10	-1.08964
GRIK5	18	GRIK5	0.360087	-0.289051
PLXNB3	19	PLXNB3	0.000135737	-0.649524
PLXNC1	19	PLXNC1	0.00958853	-0.362588
SEMA3B	19	SEMA3B	0.296235	-0.295585
SEMA3C	19	SEMA3C	0.0423391	0.456775
SEMA6A	19	SEMA6A	5.09035e-12	-0.662684
SEMA6B	19	SEMA6B	7.78628e-07	-0.804118
GFRA2	20	GFRA2	0.0809581	-0.37413
GRB10	20	GRB10	1.56334e-13	-1.10451
GRB7	20	GRB7	1.15708e-06	-0.849522
CGN	21	CGN	0.000809771	-0.615043
F11R	21	F11R	1e-16	-1.02957
MARVELD2	21	MARVELD2	0.023308	-0.495337
LOXL3	22	LOXL3	9.96454e-05	-0.643945
MFAP2	22	MFAP2	0.00114944	-0.651126
PCOLCE	22	PCOLCE	2.82096e-11	-0.916967
APOL1	23	APOL1	8.0575e-05	-0.647168
CHGB	23	CHGB	0.0148718	0.347332
CSF1	23	CSF1	0.0240292	-0.506505
CYR61	23	CYR61	0.284093	-0.309722
EVA1A	23	EVA1A	0.0192091	0.520611
FAM20C	23	FAM20C	0.102713	0.322514
IGFBP3	23	IGFBP3	0.0389898	-0.418877
IGFBP7	23	IGFBP7	0.300058	-0.241006
MFI2	23	MFI2	0.0367408	-0.457171
NUCB1	23	NUCB1	0.351044	-0.169535
PRSS23	23	PRSS23	0.0566961	-0.27157
SCG3	23	SCG3	0.0132555	-0.54236
SPARCL1	23	SPARCL1	0.0644164	-0.336273
SPP1	23	SPP1	1e-16	-1.12631
TMEM132A	23	TMEM132A	0.255544	-0.21248
TNC	23	TNC	0.00337523	-0.603059
VWA1	23	VWA1	0.0685209	-0.430744
ABTB2	24	ABTB2	0.0016967	-0.490363
DTX3L	24	DTX3L	0.0623399	-0.262231
MARCH1	24	MARCH1	0.00267581	0.588195
MARCH4	24	MARCH4	0.00907865	0.557881
RNF182	24	RNF182	0.00176657	0.425162
RNF6	24	RNF6	0.0287767	-0.273768
SH3RF1	24	SH3RF1	0.368444	-0.183165
TRIM4	24	TRIM4	0.0185488	0.322347
TRIM50	24	TRIM50	0.0541474	-0.383141
UBE2E2	24	UBE2E2	0.0197265	0.341479
UBE2H	24	UBE2H	7.40851e-06	-0.455341
MAL2	25	MAL2	1e-16	-1.35346
TPD52	25	TPD52	0.296235	-0.267014
TPD52L1	25	TPD52L1	9.96454e-05	-0.421995
GRIN2A	26	GRIN2A	1e-16	1.36127
GRIN2C	26	GRIN2C	0.0234914	-0.345149
GRIN2D	26	GRIN2D	0.0864391	-0.420633
NEFL	26	NEFL	0.00273987	0.319131
COL15A1	27	COL15A1	7.2968e-06	0.538289
CTSB	27	CTSB	7.92686e-09	-0.641318
CTSS	27	CTSS	0.013599	-0.457049
ARHGAP18	28	ARHGAP18	0.000240608	-0.376601
AXL	28	AXL	5.68471e-12	-1.18757
TENC1	28	TENC1	0.0334389	-0.385841
ABCG2	29	ABCG2	0.00452211	0.591954
ALDH1A1	29	ALDH1A1	0.00107598	-0.433185
CYP26B1	29	CYP26B1	0.0794047	0.324886
CYP2S1	29	CYP2S1	1.92839e-12	-1.21166
TRIM28	30	TRIM28	0.000182722	-0.443038
ZNF135	30	ZNF135	1.96414e-05	-0.688899
ZNF141	30	ZNF141	0.0281399	-0.366937
ZNF530	30	ZNF530	0.0450923	-0.285369
ZNF595	30	ZNF595	7.06438e-06	-0.610994
DKK2	31	DKK2	1e-16	-1.61078
FZD1	31	FZD1	0.227122	0.258462
LRP5	31	LRP5	0.00135767	0.483834
GSPT2	32	GSPT2	3.86468e-07	-0.659071
RPL15	32	RPL15	0.0192178	0.344349
SMG5	32	SMG5	0.0020405	-0.306413
SMG9	32	SMG9	4.04275e-05	-0.443092
FTO	33	FTO	0.101584	-0.19301
KCTD1	33	KCTD1	0.143472	0.255614
KCTD15	33	KCTD15	1e-16	1.32572
TFAP2A	33	TFAP2A	0.00125195	0.644813
CAB39L	34	CAB39L	5.68899e-08	-0.804832
PRKAG2	34	PRKAG2	0.00016735	-0.550183
STRADB	34	STRADB	0.00356842	0.355193
CTSZ	35	CTSZ	1e-16	-1.67267
NEU1	35	NEU1	0.0171409	-0.314231
PREB	35	PREB	0.128863	-0.265202
BGN	36	BGN	2.86402e-07	0.929855
CHPF2	36	CHPF2	0.00552076	-0.326517
CHST3	36	CHST3	5.64239e-05	0.504013
CLDN4	37	CLDN4	3.64837e-07	-0.896728
EFNA5	37	EFNA5	0.157978	-0.373187
EPHA10	37	EPHA10	0.00271547	-0.579504
EPHA2	37	EPHA2	0.000954085	-0.610095
EPHB3	37	EPHB3	0.00323361	0.58256
DCLK1	38	DCLK1	0.000867943	-0.518056
LGR5	38	LGR5	4.88175e-12	-0.822234
RSPO4	38	RSPO4	0.0689822	-0.436656
ZNRF3	38	ZNRF3	0.0512493	-0.315577
C1R	39	C1R	0.110991	-0.229293
C1S	39	C1S	0.0108647	-0.350742
C2	39	C2	0.000268524	-0.685048
CD55	39	CD55	0.00265812	0.305682
CD97	39	CD97	0.00796204	-0.555009
CFI	39	CFI	0.0116241	-0.401642
COG3	39	COG3	0.366461	-0.194495
FCN2	39	FCN2	0.023669	0.491075
SERF1B	39	SERF1A	0.0144284	0.325048
SPTB	39	SPTB	0.175746	-0.274879
CD22	40	CD22	0.184224	-0.355593
CD79A	40	CD79A	3.5899e-05	-0.70469
DAPP1	40	DAPP1	0.188146	-0.355382
IGJ	40	IGJ	0.0103764	-0.540792
LYN	40	LYN	0.0694647	0.425599
SH3BP5	40	SH3BP5	0.00142315	0.322659
SYK	40	SYK	5.6003e-05	-0.644091
CABIN1	41	CABIN1	0.100483	-0.240956
H1F0	41	H1F0	0.0673986	0.358688
HIST1H1C	41	HIST1H1C	1.88776e-09	-0.623749
HIST1H2AB	41	HIST1H2AE	0.133311	-0.391256
HIST1H2BE	41	HIST1H2BG	0.0397606	-0.476466
HIST1H2BK	41	HIST1H2BK	0.0132555	-0.463645
HIST2H2AA3	41	HIST2H2AA3	0.00327008	-0.403808
HMGA1	41	HMGA1	0.111924	0.312642
MRAS	42	MRAS	1.53785e-06	0.449019
RAPGEF3	42	RAPGEF3	2.39591e-06	-0.8434
RASSF5	42	RASSF5	0.00902206	-0.343037
RRAS2	42	RRAS2	0.164521	0.271986
AHR	43	AHR	0.0111543	-0.449998
AHRR	43	AHRR	0.00410434	-0.442539
ARNT2	43	ARNT2	0.0463938	-0.283471
CYP1A1	43	CYP1A1	0.464287	-0.245603
EGLN3	43	EGLN3	1.06509e-05	0.623652
EPAS1	43	EPAS1	9.5447e-07	-0.774842
FMO5	43	FMO5	0.0440634	-0.439708
HIF1A	43	HIF1A	0.700686	-0.104118
SIM2	43	SIM2	0.236866	0.336907
ASTN1	44	ASTN1	0.262795	-0.229218
BRINP2	44	BRINP2	0.0496251	-0.228628
BRINP3	44	BRINP3	2.73406e-12	1.1691
MAP6	44	MAP6	0.000918508	-0.576554
CD109	45	CD109	0.0834767	-0.424731
NTM	45	NTM	8.76014e-12	-0.791788
THY1	45	THY1	0.00611477	-0.578634
CREB3L1	46	CREB3L1	2.76957e-05	-0.735605
CREB3L4	46	CREB3L4	0.464221	0.208161
CREB5	46	CREB5	0.0391125	-0.467492
MBTPS2	46	MBTPS2	1.6965e-10	-0.713822
ACSBG1	47	ACSBG1	0.014934	0.531781
ACSL4	47	ACSL4	0.0225779	0.292128
ELOVL6	47	ELOVL6	2.3608e-05	0.482339
FADS3	47	FADS3	0.000721211	0.414085
SCD	47	SCD	0.0216554	0.465158
DUSP4	48	DUSP4	7.80853e-05	0.596347
ESR1	48	ESR1	0.171413	0.283773
ESR2	48	ESR2	0.00066281	-0.500318
GNAZ	48	GNAZ	0.000338206	0.431393
KLF9	48	KLF9	0.236314	0.337044
MAPK10	48	MAPK10	0.035957	0.436331
MAPK9	48	MAPK9	0.495435	0.144167
NCOA3	48	NCOA3	0.0236768	-0.38358
NCOA7	48	NCOA7	0.0861165	-0.27023
PGR	48	PGR	0.158853	0.239477
CLSTN2	49	CLSTN2	8.7552e-12	-1.09572
NADK	49	NADK	0.0282119	-0.299991
NMNAT3	49	NMNAT3	0.0420129	-0.423398
ENPP2	50	ENPP2	0.000264878	-0.483512
PLA2G12A	50	PLA2G12A	0.0293634	0.279953
PLA2G3	50	PLA2G3	8.06411e-06	0.793041
PLD3	50	PLD3	0.0118571	-0.366547
EHBP1	51	EHBP1	0.322269	0.237117
EHD3	51	EHD2	1.44896e-06	-0.552225
GAPVD1	51	GAPVD1	0.495435	0.184481
MYOF	51	MYOF	6.56844e-05	-0.487204
RAB11FIP2	51	RAB11FIP2	0.0781212	-0.247516
RAB31	51	RAB31	0.0399072	0.341684
RAB38	51	RAB38	0.0455157	-0.262972
RAB5A	51	RAB5A	0.0189303	0.256423
GUCY1A2	52	GUCY1A2	7.0656e-07	0.76147
NPR2	52	NPR2	0.000189323	-0.702063
PDE10A	52	PDE10A	0.0235675	0.475189
PDE2A	52	PDE2A	0.055422	-0.280205
PDE3A	52	PDE3A	0.192934	0.321531
CRIPT	53	CRIPT	0.568726	0.149723
DLG1	53	DLG1	0.247778	-0.172447
DLGAP1	53	DLGAP1	0.0022039	-0.563331
GPR124	53	GPR124	0.00317337	-0.448638
LPHN3	53	LPHN3	0.577162	0.203099
LRRC3B	53	LRRC3B	1e-16	-1.75089
DBN1	54	DBN1	0.0597689	0.266461
ENSG00000258947	54	TUBB3	0.185068	0.224398
GJA1	54	GJA1	3.05898e-07	-0.569664
LEF1	54	LEF1	2.14834e-05	-0.412246
PANX2	54	PANX2	0.20647	-0.352791
TUBB2B	54	TUBB2B	0.0768602	0.265621
TUBB6	54	TUBB6	0.195091	0.238609
PDGFA	55	PDGFA	0.065828	0.366659
PDGFD	55	PDGFD	1.04817e-12	-0.675671
PLAT	55	PLAT	0.0882524	-0.393522
IL22RA1	56	IL22RA1	0.0414356	-0.471543
IL27RA	56	IL27RA	0.00987154	0.548747
PTPRT	56	PTPRT	0.0288767	0.495059
STAT3	56	STAT3	3.27047e-07	-0.447266
STAT6	56	STAT6	0.0668131	-0.26829
CEP170B	57	CEP170B	0.0358416	-0.335658
GGT5	57	GGT5	2.45422e-05	-0.772179
RGS7BP	57	RGS7BP	4.7032e-05	0.724483
BAZ1A	58	BAZ1A	0.167372	0.283392
CECR2	58	CECR2	3.30107e-13	1.07351
SMARCA1	58	SMARCA1	0.120402	-0.21499
SMARCA2	58	SMARCA2	0.0374737	-0.317346
APOBEC3B	59	APOBEC3B	3.15252e-10	0.69959
APOBEC3D	59	APOBEC3D	0.0010314	0.628061
COX5A	59	COX5A	0.533993	0.114371
COX5B	59	COX5B	0.889161	0.0662877
MCOLN2	59	MCOLN2	2.73676e-05	-0.701173
CALB1	60	CALB1	0.00356842	-0.557668
DACH1	60	DACH1	0.304034	0.199702
EGR2	60	EGR2	0.37202	-0.284666
EYA2	60	EYA2	0.0289436	0.375178
MAFB	60	MAFB	0.0398565	-0.325393
MEIS1	60	MEIS1	0.0157867	0.377
NEUROG2	60	NEUROG2	0.19939	0.356699
PAX6	60	PAX6	0.0907394	-0.398179
PBX1	60	PBX1	0.160041	-0.299717
PROX1	60	PROX1	0.005442	-0.537099
SIX1	60	SIX1	0.25966	0.27154
SIX4	60	SIX4	0.0333988	0.312939
CADPS	61	CADPS	1.87249e-14	-0.849109
NCS1	61	NCS1	0.0651763	0.247502
RASL10B	61	RASL10B	0.43401	-0.20649
MT1E	62	MT1E	4.3318e-10	-1.00728
MT1F	62	MT1F	0.160534	0.317474
MT3	62	MT3	0.0171654	-0.463636
DUSP6	63	DUSP6	0.279624	-0.259103
ETV5	63	ETV5	0.0157867	-0.363101
STK40	63	STK40	0.497606	-0.157439
TRIB1	63	TRIB1	0.00768664	-0.418989
TRIB2	63	TRIB2	4.78152e-11	-0.652302
ATP6V0C	64	ATP6V0C	0.00234695	-0.605254
CPNE1	64	CPNE1	0.436933	0.166677
GLIPR1	64	GLIPR1	4.9822e-09	-0.78648
GLIPR2	64	GLIPR2	0.911104	-0.0548066
VAMP8	64	VAMP8	1.05133e-05	-0.785704
TNFSF4	65	TNFSF4	0.0995729	-0.410855
TNFSF8	65	TNFSF8	2.4007e-13	-1.1772
TNFSF9	65	TNFSF9	0.261851	-0.327095
ACOT2	66	ACOT2	0.102713	-0.392106
ACOX2	66	ACOX2	0.000863621	-0.663757
CROT	66	CROT	0.000323982	0.402606
ECH1	66	ECH1	0.096863	-0.297931
HACL1	66	HACL1	0.142553	0.240702
PEX2	66	PAF1	0.0103214	-0.27126
BAG3	67	BAG3	0.294061	-0.205217
DNAJB6	67	DNAJB6	0.189015	0.193891
HSPB7	67	HSPB7	0.0281399	-0.326082
HSPB8	67	HSPB8	1.00555e-12	-0.823816
CDADC1	68	CDADC1	0.473118	-0.212239
CDC45	68	CDC45	0.0203433	0.241619
CDC6	68	CDC6	0.332321	0.150408
CDCA7	68	CDCA7	0.0168032	0.347737
DPYD	68	DPYD	1.67499e-09	-0.886964
MTHFD2	68	MTHFD2	0.044504	0.281071
PRIM1	68	PRIM1	0.492366	0.148327
TYMS	68	TYMS	0.121465	0.184911
ANO1	69	ANO1	1.17773e-10	1.11646
BEST1	69	BEST1	0.283304	-0.304392
MYRF	69	MYRF	0.0227791	-0.452812
HEY2	70	HEY2	7.71444e-05	-0.470863
HEYL	70	HEYL	0.00163421	-0.630549
MAMLD1	70	MAMLD1	0.0283959	-0.407116
NOTCH4	70	NOTCH4	0.0389361	0.469069
RBPJ	70	RBPJ	0.287238	0.219282
MST1	71	MST1	0.229771	0.277785
SPINT1	71	SPINT1	4.68902e-05	-0.758052
SPINT2	71	SPINT2	2.05134e-05	-0.793241
ADAMTS15	72	ADAMTS15	0.0267621	0.468333
ADAMTS18	72	ADAMTS18	0.0715194	0.42682
ADAMTS9	72	ADAMTS9	0.004011	0.388856
THSD1	72	THSD1	0.000439019	-0.671003
TSPAN8	72	TSPAN8	0.065828	-0.436433
BMP2	73	BMP2	0.0930556	-0.325
CHRD	73	CHRD	0.0723422	-0.434681
FSTL5	73	FSTL5	8.06411e-06	-0.742188
TWSG1	73	TWSG1	0.00235993	-0.290766
GSN	74	GSN	0.310577	-0.189358
LCP1	74	LCP1	0.0363745	-0.303106
SH3PXD2A	74	SH3PXD2A	9.23614e-11	-0.942894
ABR	75	ABR	0.256173	-0.217814
CHN2	75	CHN2	0.0403403	-0.276571
CPVL	75	CPVL	0.000207455	-0.504002
GMIP	75	GMIP	0.236508	-0.277143
PLEKHG2	75	PLEKHG2	0.163344	-0.245732
RHOBTB1	75	RHOBTB1	0.221386	0.176889
RHOJ	75	RHOJ	0.000125885	0.506101
RHOU	75	RHOU	0.293824	-0.154533
C14orf1	76	C14orf1	0.187115	0.226364
DHCR7	76	DHCR7	0.00911954	0.367055
FDFT1	76	FDFT1	0.157492	0.271801
HSD17B7	76	HSD17B7	0.230426	0.262999
IDI1	76	IDI1	0.00923659	0.38315
LSS	76	LSS	0.0475681	0.325402
MSMO1	76	MSMO1	0.00416943	0.452913
NSDHL	76	NSDHL	0.414248	0.156507
SC5D	76	SC5D	0.0899634	0.238642
TM7SF2	76	TM7SF2	0.421032	-0.239072
CBFB	77	CBFB	0.520733	0.129833
DLX6	77	DLX6	0.0788792	0.338273
GREB1	77	GREB1	0.111001	0.27421
H2AFZ	77	H2AFZ	0.190634	0.155006
HIST1H2AC	77	HIST1H2AC	0.00147621	-0.512141
ITGBL1	77	ITGBL1	0.888161	-0.0603372
PHC1	77	PHC1	0.13489	0.243637
RUNX1	77	RUNX1	1.18995e-08	-0.898177
ZFPM1	77	ZFPM1	0.343776	0.240188
AKT2	78	AKT2	0.0222158	-0.29303
AKT3	78	AKT3	0.531009	0.125402
DEPTOR	78	DEPTOR	0.0688696	0.407045
GSK3A	78	GSK3A	0.00351593	-0.320463
ING5	78	ING5	0.0531505	-0.312404
JADE2	78	JADE2	0.0385468	-0.271814
MAPKAP1	78	MAPKAP1	0.0385468	0.230597
MEAF6	78	MEAF6	0.502494	0.138577
PIK3R5	78	PIK3R5	0.219762	0.342933
CLTCL1	79	CLTCL1	0.0113729	0.316742
DNM1	79	DNM1	0.003578	0.452601
DNM3	79	DNM3	0.0039929	-0.427157
HIP1	79	HIP1	0.201799	0.232086
SYT2	79	SYT2	0.104614	0.397045
SLC41A2	80	SLC41A2	0.542961	-0.190475
TRPM7	80	TRPM7	0.575732	-0.165946
TRPV2	80	TRPV2	2.53848e-16	-1.38679
GPIHBP1	81	HBP1	0.367895	0.201291
LPL	81	LPL	0.000309004	-0.567157
PCSK6	81	PCSK6	2.44367e-05	-0.519154
ATAD3A	82	ATAD3A	0.00958853	-0.324696
HSPD1	82	HSPD1	9.00953e-05	0.350744
HSPE1	82	HSPE1	0.0429129	0.336661
CAMK2B	83	CAMK2B	0.0463124	-0.402741
DGKI	83	DGKI	0.000701837	0.670449
DGKZ	83	DGKZ	0.0414702	-0.26071
MARCKS	83	MARCKS	0.0145679	0.371349
FHOD3	84	FHOD3	0.187115	0.197862
NEFM	84	NEFM	0.0781212	0.298653
NES	84	NES	1.53175e-09	-0.985484
SYNC	84	SYNC	0.325385	-0.28862
CEP85	85	CEP85	0.255446	0.168301
SOX13	85	SOX13	0.382759	0.182083
SOX5	85	SOX5	1.4759e-11	1.1496
ABI2	86	ABI2	0.00816436	0.340316
BRK1	86	BRK1	0.0207534	0.267277
CYFIP2	86	CYFIP2	0.136345	-0.310562
WASF3	86	WASF3	0.21318	-0.208194
WIPF3	86	WIPF3	0.00182603	-0.633441
CASP1	87	CASP1	1.62515e-06	-0.833199
CASP4	87	CASP4	0.057986	-0.300252
NLRP1	87	NLRP1	0.101584	-0.341775
GPX3	88	GPX3	5.56514e-07	-0.821128
GSTA3	88	GSTA3	0.335549	0.164229
GSTA4	88	GSTA4	0.16633	0.24466
GSTM2	88	GSTM2	0.334672	-0.155534
GSTT2B	88	GSTT2	0.0111073	0.295527
CALCR	89	CALCR	0.000111423	0.696027
FOXE1	89	FOXE1	0.00604813	0.402381
GPR176	89	GPR176	0.143472	0.326945
PTHLH	89	PTHLH	0.136913	-0.386552
TSHR	89	TSHR	0.168674	-0.35493
VIPR1	89	VIPR1	0.411428	-0.267681
C3orf58	90	C3orf58	0.355101	0.181583
PCDH10	90	PCDH10	3.2608e-11	-1.13955
SCN1A	90	SCN1A	0.383161	0.255896
TLCD2	91	TLCD2	0.0196354	-0.454237
VLDLR	91	VLDLR	0.0605436	-0.255512
WDR81	91	WDR81	0.22857	-0.231973
WDR91	91	WDR91	0.00011349	0.479373
RWDD3	92	RWDD3	0.500365	0.226518
SNCG	92	SNCG	1.52919e-10	-1.08065
UBA2	92	UBA2	0.199441	0.197197
APOA1BP	93	APOA1BP	0.494038	-0.157158
CARKD	93	CARKD	0.00363253	-0.580656
CPPED1	93	CPPED1	0.0896704	0.275349
DCP2	93	DCP2	0.72847	-0.119624
PFKM	93	PFKM	0.242499	0.16823
SDHA	93	SDHA	0.406462	-0.13137
VCX3A	93	VCX3A	1e-16	-1.37318
YDJC	93	YDJC	0.996433	-0.00288653
YJEFN3	93	YJEFN3	0.594861	-0.212273
ENTPD1	94	ENTPD1	0.39601	0.23761
ENTPD6	94	ENTPD6	0.275793	-0.168924
ENTPD8	94	ENTPD8	3.32314e-10	-1.08371
EEF1B2	95	EEF1B2	0.013436	0.317125
EIF3K	95	EIF3K	0.308917	-0.166986
GNB2L1	95	GNB2L1	0.309455	0.201354
RPL12	95	RPL12	0.292253	0.211643
RPL13	95	RPL13	0.307406	0.275905
RPL14	95	RPL14	0.103764	0.242038
RPL34	95	RPL34	0.0990679	0.276032
RPL35	95	RPL35	0.0583064	0.285228
RPL37A	95	RPL37A	0.451062	0.178038
RPL38	95	RPL38	0.348623	0.199855
RPL4	95	RPL4	0.258437	0.221073
RPS20	95	RPS20	0.424676	0.181254
RPS21	95	RPS21	0.466455	0.168694
RPS24	95	RPS24	0.454637	0.182841
RPS25	95	RPS25	0.24774	0.238279
RPS29	95	RPS29	0.300656	0.194067
RPS3A	95	RPS3A	0.126561	0.252001
RPS5	95	RPS5	0.0404381	-0.306852
RPS8	95	RPS8	0.459526	0.193205
SLC9A8	95	SLC9A8	0.86163	-0.0774903
DISC1	96	DISC1	0.0154891	-0.454225
DIXDC1	96	DIXDC1	0.132061	0.259965
DLAT	96	DLAT	0.102713	0.193031
NRXN1	96	NRXN1	0.0207885	-0.498131
PDE4B	96	PDE4B	0.102713	0.260132
PDK4	96	PDK4	0.00726936	0.290008
ZNF365	96	ZNF365	0.905783	-0.0622691
ATG2A	97	ATG2A	0.55731	-0.159267
CDC42BPG	97	CDC42BPG	2.53658e-11	-0.88882
RFTN1	97	RFTN1	0.314809	0.30902
CDH10	98	CDH10	0.548842	0.22285
CDH12	98	CDH12	2.40852e-07	-0.789134
CDH2	98	CDH2	0.0445057	0.390479
CDH24	98	CDH24	0.20672	-0.194546
JUP	98	JUP	0.208839	-0.234263
EMID1	99	EMID1	2.76957e-05	0.632757
UBE2Q2	99	UBE2Q2	0.0915836	0.23224
UBE2QL1	99	UBE2QL1	0.0678128	-0.419681
EEF1A1	100	EEF1A1	0.716259	0.12578
EEF1A2	100	EEF1A2	2.59073e-07	-0.629627
RPL32	100	RPL32	0.0103377	0.377774
ABCB4	101	ABCB4	3.50886e-07	-0.593935
ATP8B1	101	ATP8B1	0.0668131	-0.362308
RXRA	101	RXRA	0.382542	0.181124
KIRREL3	102	KIRREL3	1.42352e-07	0.91369
SLC20A2	102	SLC20A2	0.0268324	-0.334493
XPR1	102	XPR1	0.639629	-0.114581
CPLX1	103	CPLX1	0.262795	-0.258443
CPLX2	103	CPLX2	0.00317378	-0.478004
STX2	103	STX2	0.000724893	0.326637
CERS4	104	CERS4	0.28357	0.30947
CERS6	104	CERS6	0.0750115	0.314122
GBA	104	GBA	0.0458174	-0.251662
SMPD4	104	SMPD4	0.532854	-0.12987
UGCG	104	UGCG	2.01113e-05	0.417901
LSM3	105	LSM3	0.00321163	0.312396
SF3B4	105	SF3B4	0.373324	-0.150281
SNRPG	105	SNRPG	0.00472244	0.299031
ZCRB1	105	ZCRB1	0.0540513	0.226638
MITF	106	MITF	2.02445e-08	-0.564492
PMEL	106	PMEL	0.119895	-0.269367
POU3F2	106	POU3F2	0.568726	-0.196697
ABCA1	107	ABCA1	0.3369	-0.262778
CLDN1	107	CLDN1	0.644058	-0.111357
SCARB1	107	SCARB1	6.07133e-11	-0.58369
GNL3	108	GNL3	0.29495	0.162152
GRWD1	108	GRWD1	0.110944	-0.246853
NHP2	108	NHP2	0.0130729	0.314426
NOP58	108	NOP58	0.262077	0.183394
WDR12	108	WDR12	0.00107598	0.392976
CEP162	109	CEP162	0.0644164	0.340351
CEP57	109	CEP57	0.249277	0.17651
CEP72	109	CEP72	0.262801	-0.235726
CEP89	109	CEP89	0.294061	0.163773
CETN2	109	CETN2	0.102713	0.243274
HAUS4	109	HAUS4	0.21762	0.272846
IQCB1	109	IQCB1	0.0493466	0.259775
XPC	109	XPC	0.0779694	0.234933
AKR1C1	110	AKR1C1	0.0207024	0.415928
CYP17A1	110	CYP17A1	0.720694	0.11009
CYP21A2	110	CYP21A2	3.9956e-07	-0.712863
GALNT11	111	GALNT11	0.0172097	-0.309559
GALNT12	111	GALNT12	0.199144	0.32588
GALNT6	111	GALNT6	0.151579	-0.380971
GCNT1	111	GCNT1	0.0719458	-0.333031
GCNT4	111	GCNT4	0.275175	-0.305351
MUC20	111	MUC20	0.42526	-0.241212
MUCL1	111	MUCL1	0.0419337	-0.4306
ITPKC	112	ITPKC	0.0100705	-0.412534
PREX2	112	PREX2	0.000222107	0.688527
PTEN	112	TEP1	0.309224	-0.229339
CCDC80	113	CCDC80	0.101901	-0.28509
DAGLA	113	DAGLA	0.0113384	-0.438256
FAAH	113	FAAH	0.109932	-0.298453
MGLL	113	MGLL	0.0613717	0.26766
NAAA	113	NAAA	0.166556	0.319352
NCEH1	113	NCEH1	0.272694	-0.27976
BZW1	114	BZW1	0.0063583	0.355576
SPATS2L	114	SPATS2L	0.000699084	0.40709
TMEM43	114	TMEM43	0.275175	0.187037
HS3ST1	115	HS3ST1	0.00246848	-0.560538
HS3ST3B1	115	HS3ST3B1	0.0719771	-0.435017
HS6ST1	115	HS6ST1	0.0233665	-0.370827
GDAP1	116	GDAP1	0.0893391	-0.242567
ST3GAL5	116	ST3GAL5	0.0826221	-0.319651
ST3GAL6	116	ST3GAL6	0.0177488	0.408233
ST8SIA1	116	ST8SIA1	0.0177696	0.52119
A2M	117	A2M	0.262365	-0.238581
MMP11	117	MMP11	3.73479e-05	-0.78192
MMP14	117	MMP14	0.0477721	0.28608
MMP16	117	MMP16	0.170127	0.367403
MMP24	117	MMP24	0.133516	-0.373432
SPOCK2	117	SPOCK2	0.919188	0.0752575
TIMP2	117	TIMP2	0.211701	-0.207459
CACNA1B	118	CACNA1B	0.00854645	-0.545841
CACNA1G	118	CACNA1G	0.00209083	-0.498178
CACNA1H	118	CACNA1H	0.447855	0.229365
CACNA2D1	118	CACNA2D1	0.0869981	-0.361426
CACNA2D3	118	CACNA2D3	0.296035	0.295676
CRABP1	118	RBP5	0.3369	-0.296608
ORC2	119	ORC2	0.00191527	0.3978
ORC4	119	ORC4	0.0464686	0.288651
REPIN1	119	REPIN1	0.0704821	-0.281042
MYB	120	MYB	1.12665e-06	-0.691325
NLK	120	NLK	0.0978948	0.193657
ZNF563	120	ZNF563	0.533251	0.2246
NPR3	121	NPR3	0.0772182	-0.42358
NPTX1	121	NPTX1	0.0287016	-0.401392
NPTXR	121	NPTXR	0.44479	-0.149329
RCN2	121	RCN2	0.00110504	0.326593
EAF1	122	EAF1	0.0536718	0.217953
METTL6	122	METTL6	0.131154	0.248477
MTURN	122	MTURN	0.000933638	0.439986
LTBR	123	LTBR	0.447118	-0.205837
PSMB1	123	PSMB1	0.47263	-0.142002
PSMB7	123	PSMB7	0.371543	0.136682
PSMC4	123	PSMC4	0.0149549	-0.291087
PSMD10	123	PSMD10	0.410842	0.141507
PSMD8	123	PSMD8	0.0351467	-0.304036
TNFRSF12A	123	TNFRSF12A	0.0135504	-0.399705
CYBRD1	124	CYBRD1	0.000227562	0.478177
FECH	124	FECH	0.339348	-0.161775
FXN	124	FXN	0.173804	0.23958
GLRX5	124	GLRX5	0.367348	0.19468
HEPH	124	HEPH	0.120247	-0.214215
HSCB	124	HSCB	0.914718	0.0600286
ISCA1	124	ISCA1	0.0180425	0.267146
SLC40A1	124	SLC40A1	0.532854	-0.197284
ARL3	125	ARL3	0.195565	0.205733
PDE3B	125	PDE3B	1.48117e-05	0.812109
PDE6D	125	PDE6D	0.0804924	-0.280547
RPGR	125	RPGR	0.563947	-0.183475
CCDC114	126	CCDC114	0.861717	0.111383
DNAAF2	126	DNAAF2	0.0157258	0.328272
DNAH11	126	DNAH11	0.0153182	0.32732
DNAH12	126	DNAH12	0.0454452	-0.462346
DNAH6	126	DNAH6	0.0695532	0.415573
DYNLT3	126	DYNLT3	0.313731	0.201839
ANKFY1	127	ANKFY1	0.811102	-0.111966
GBAS	127	GBAS	0.813199	0.0729175
NDUFA10	127	NDUFA10	0.750741	-0.0960628
NDUFA8	127	NDUFA8	0.172815	0.214938
NDUFS1	127	NDUFS1	0.394472	0.174563
PAAF1	127	PAAF1	0.713144	0.103725
TSPAN11	127	TSPAN11	1e-16	-2.15777
UQCRC1	127	UQCRC1	0.382141	0.151998
ZNF713	127	ZNF713	0.547544	0.180788
DLGAP3	128	DAP3	0.344161	-0.151129
IGHMBP2	128	IGHMBP2	0.833851	-0.081071
SLITRK3	128	SLITRK3	0.000500526	0.613007
SLITRK5	128	SLITRK5	0.00022883	0.716465
ARAP2	129	ARAP2	0.0189638	-0.384022
ARHGAP1	129	ARHGAP1	0.0128344	-0.3013
CHN1	129	CHN1	0.0930274	-0.306102
BACH1	130	BACH1	0.203951	0.233627
MAFG	130	MAFG	0.442541	-0.150397
MAFK	130	MAFK	0.0420829	-0.317272
NFE2L3	130	NFE2L3	0.000254984	-0.670483
GTSF1	131	GTSF1	1e-16	-1.50632
STK31	131	STK31	1.49488e-08	-0.809541
TDRD15	131
BZW2	132	BZW2	0.564041	0.13663
SNX13	132	SNX13	0.06939	-0.220553
TSPAN13	132	TSPAN13	1.26581e-05	-0.403932
CPEB1	133	CPEB1	0.106345	-0.394223
LHX2	133	LHX2	0.054779	0.421324
MSI1	133	MSI1	0.132159	0.326493
MSI2	133	MSI2	0.0812647	0.226169
WDR82	133	WDR82	0.171413	0.17234
FASTK	134	FASTK	0.365459	-0.208938
FASTKD1	134	FASTKD1	0.350004	0.206227
FASTKD2	134	FASTKD2	0.265818	0.212065
NGRN	134	NGRN	0.172735	0.206429
SAMD4A	134	SAMD4A	0.0204417	-0.516464
SAMD4B	134	SAMD4B	0.0208516	-0.318151
TIA1	134	TIA1	0.517685	0.185396
FAM198A	135	FAM198A	0.996433	0.00297931
FAM198B	135	FAM198B	1e-16	-0.881953
FAM20B	135	FAM20B	0.515912	-0.136026
BCL2L1	136	BCL2L1	0.443651	-0.146726
BID	136	BID	0.0919012	0.290062
CFLAR	136	CFLAR	0.119951	0.20829
PPP1R13B	136	PPP1R13B	0.261289	-0.218181
RASSF8	136	RASSF8	0.0584894	-0.291848
TNFRSF10B	136	TNFRSF10B	0.0304856	0.334698
TP53I3	136	TP53I3	0.671278	-0.163078
ASB4	137	ASB4	0.402291	0.188246
FBXO31	137	FBXO31	0.334672	-0.163389
FBXO40	137	FBXO40	0.297645	0.248185
KCTD7	137	KCTD7	0.269539	0.193832
KLHL20	137	KLHL20	0.0227791	-0.305426
KLHL5	137	KLHL5	0.328555	0.153167
LONRF1	137	LONRF1	0.133177	0.260766
SPSB1	137	SPSB1	0.466149	0.214851
SPSB4	137	SPSB4	0.294605	0.259297
ANP32A	138	ANP32A	0.00111155	0.310124
ANP32B	138	ANP32B	0.191197	0.167633
SET	138	SET	0.0776232	0.215746
BIK	139	BIK	0.0999606	-0.395611
BMF	139	BMF	0.000119111	-0.554208
C22orf29	139	C22orf29	0.352945	-0.155016
CYP2J2	140	CYP2J2	0.575732	0.219395
CYP2U1	140	CYP2U1	0.608818	0.109213
PTGS1	140	PTGS1	3.5142e-09	-0.726626
FKRP	141	FKRP	0.00472244	-0.398279
SGCB	141	SGCB	0.246415	0.177454
SGCD	141	SGCD	0.0150327	-0.486837
SSPN	141	SSPN	0.244259	-0.31894
ZC4H2	141	ZC4H2	0.554262	0.123391
GALE	142	GALE	0.0673876	-0.322015
GNE	142	GNE	0.17914	0.202432
NANS	142	NANS	0.440352	0.182459
UAP1L1	142	UAP1L1	0.000705569	0.435514
DOC2B	143	DOC2B	0.105865	-0.405711
SNAP25	143	SNAP25	5.60583e-05	0.490258
STXBP1	143	STXBP1	0.437479	0.164551
CLASRP	144	CLASRP	0.249431	-0.240581
CLK1	144	CLK1	0.354061	0.233513
CLK4	144	CLK4	0.172	0.310365
PHLDB2	144	PHLDB2	0.00010035	-0.541117
NPAS2	145	NPAS2	0.0177237	-0.34294
NR1D1	145	NR1D1	0.0200466	-0.40018
NR1D2	145	NR1D2	0.258435	0.187661
RORA	145	RORA	0.19939	-0.295834
CSRP1	146	CSRP1	1e-16	-1.36007
MTF1	146	MTF1	0.713144	-0.124984
SNX25	146	SNX25	0.992946	-0.007681
ARG2	147	ARG2	0.32647	-0.283386
ASS1	147	ASS1	2.27489e-06	-0.787546
NAT8L	147	NAT8L	0.439387	0.185355
COL23A1	148	COL23A1	0.127108	0.394598
COL4A1	148	COL4A1	0.640578	0.18447
COL4A2	148	COL4A2	0.469554	0.240298
COL4A3	148	COL4A3	0.303642	0.228482
COL4A4	148	COL4A4	0.340769	0.217249
COL6A1	148	COL6A1	0.140857	-0.313042
COL6A2	148	COL6A2	0.016802	-0.35355
COL9A1	148	COL9A1	0.182419	0.361342
CCND1	149	CCND1	0.48662	0.251245
CCND2	149	CCND2	0.0206497	0.361842
CCND3	149	CCND3	0.476378	-0.146379
CDK4	149	CDK4	0.6693	0.106853
CDKN1A	149	CDKN1A	0.0351467	-0.331129
CDKN1C	149	CDKN1C	0.253456	0.33098
CDKN2C	149	CDKN2C	0.520335	0.160202
CDKN2D	149	CDKN2D	0.319065	-0.215503
MYC	149	MYC	0.189686	0.194772
PPP2CA	150	PPP2CA	0.459526	-0.145911
PPP2R1B	150	PPP2R1B	0.619746	-0.159365
PPP2R2B	150	PPP2R2B	0.000417993	-0.612954
PPP2R2C	150	PPP2R2C	0.331347	0.302238
PPP2R3B	150	PPP2R3B	0.438812	0.197015
PPP2R3C	150	PPP2R3C	0.0623642	0.266413
PPP2R4	150	PPP2R4	0.711874	0.0956153
PPP2R5A	150	PPP2R5A	0.419783	0.191697
PPP2R5B	150	PPP2R5B	0.307786	-0.211754
CARD6	151	CARD6	0.727836	-0.0963223
CARD8	151	CARD8	0.971283	-0.0169963
NLRP2	151	NLRP2	1e-16	-1.40421
RIPK1	151	RIPK1	0.419783	-0.177823
RIPK2	151	RIPK2	0.61743	0.154027
F2R	152	F2R	0.0452194	0.329502
PROCR	152	PROCR	0.139947	-0.33862
PROS1	152	PROS1	0.318824	0.244308
TFPI2	152	TFPI2	0.00545335	-0.534533
THBD	152	THBD	0.577248	0.208699
KCNMA1	153	KCNMA1	0.0149868	-0.344006
KCNN2	153	KCNN2	0.568234	-0.208888
KCNN3	153	KCNN3	0.00182695	-0.598897
DOCK11	154	DOCK11	9.33691e-06	-0.645389
FLVCR2	154	FLVCR2	0.65435	-0.170944
TSHZ1	154	TSHZ1	0.157188	0.239421
KCNB1	155	KCNB1	0.645171	0.175343
KCNC2	155	KCNC2	1.27835e-06	-0.882036
KCNS3	155	KCNS3	0.298295	0.314668
DOCK3	156	DOCK3	0.00016735	0.528427
ELMO1	156	ELMO1	0.569706	0.201542
SLC9A9	156	SLC9A9	0.0759377	-0.42877
BLM	157	BLM	0.405803	0.231394
C19orf40	157	C19orf40	0.0448839	0.356489
CCDC69	157	CCDC69	0.84859	-0.0630305
EME2	157	EME2	0.5513	-0.19307
FANCC	157	FANCC	0.0323308	0.294304
RMI1	157	RMI1	0.0746687	0.259119
RMI2	157	RMI2	0.135302	0.235787
ARHGEF11	158	ARHGEF11	0.0768024	-0.285218
PLXNA4	158	PLXNA4	0.399554	0.266737
PLXNB1	158	PLXNB1	0.0947543	0.276707
RND1	158	RND1	0.788869	-0.144589
RND3	158	RND3	0.00552326	-0.503642
SEMA4D	158	SEMA4D	0.250839	0.212052
KCNA4	159	KCNA4	0.0342859	0.340849
KCNAB3	159	KCNAB3	0.267225	-0.322273
KCNH2	159	KCNH2	0.0117261	-0.465133
EXOC3	160	EXOC3	0.252748	-0.189432
MYRIP	160	MYRIP	0.00342808	-0.44254
RAB27A	160	RAB27A	0.0930924	-0.25935
ACVR2A	161	ACVR2A	0.128848	0.304804
ACVRL1	161	ACVRL1	0.00182053	-0.627471
SMAD9	161	SMAD9	0.275175	0.289434
DPYSL2	162	DPYSL2	0.0804924	0.260328
DPYSL3	162	DPYSL3	0.844767	-0.117987
DPYSL5	162	DPYSL5	0.273314	-0.183973
PLXNA3	162	PLXNA3	0.0308331	-0.290677
PNMA2	162	PNMA2	0.0150327	0.310738
AMN1	163	AMN1	0.00906449	0.409926
DPP3	163	DPP3	0.831569	-0.0841662
ERAP2	163	ERAP2	0.000428602	-0.38521
RHPN1	163	RHPN1	0.013022	-0.478573
RHPN2	163	RHPN2	0.604222	0.128144
TPP2	163	TPP2	0.951114	-0.0406687
L3MBTL3	164	L3MBTL3	2.38082e-06	-0.507296
MSL1	164	MSL1	0.940429	0.0302259
SAMD1	164	SAMD1	0.066982	0.276178
ACTA2	165	ACTA2	0.352945	-0.265992
ACTG2	165	ACTG2	0.472609	-0.251834
GLI2	165	GLI2	0.358735	0.256833
MTSS1	165	MTSS1	3.66919e-05	-0.480484
CCT2	166	CCT2	0.717012	0.108202
CCT8	166	CCT8	0.818153	0.0784121
KLHDC8A	166	KLHDC8A	1.39009e-09	0.77301
CENPH	167	CENPH	0.0385802	0.258656
CENPQ	167	CENPQ	0.4857	0.160145
CENPU	167	CENPU	0.526375	0.161076
NUF2	167	NUF2	0.307808	0.194152
SGOL1	167	SGOL1	0.0633785	0.290401
SGOL2	167	SGOL2	0.287348	0.253942
SKA1	167	SKA1	0.561175	0.124817
SPC24	167	SPC24	0.623369	0.134392
SPC25	167	SPC25	0.531009	0.167354
ENAH	168	ENAH	0.620401	-0.162388
FMN1	168	FMN1	0.227045	-0.344777
FMN2	168	FMN2	0.642324	0.164663
FMNL2	168	FMNL2	0.00911954	0.369745
MYO5B	168	MYO5B	0.318824	-0.181356
MYO5C	168	MYO5C	0.0722028	-0.318572
PFN2	168	PFN2	0.575526	0.112811
SPIRE1	168	SPIRE1	0.556717	0.135178
SRGAP1	168	SRGAP1	0.603696	-0.198458
CBFA2T3	169	CBFA2T3	0.105239	0.405436
RUNX1T1	169	RUNX1T1	0.0536718	-0.412292
TCF4	169	TCF4	0.0623399	-0.294245
IRAK2	170	IRAK2	0.0618171	0.4407
IRAK4	170	IRAK4	0.30076	0.193928
MYD88	170	MYD88	0.253631	0.222144
PELI1	170	PELI1	0.158853	0.331389
TLR1	170	TLR1	0.191359	-0.359014
C9orf72	171	C9orf72	0.0150375	0.403306
GRN	171	GRN	0.0145628	-0.341689
TMEM106B	171	TMEM106B	0.440802	0.168651
WDR41	171	WDR41	0.476038	0.157774
GPRC5B	172	GPRC5B	0.87912	0.0721294
LPPR1	172	LPPR1	1.97153e-13	-1.17884
STXBP3	172	STXBP3	0.962726	0.0258098
C12orf57	173	C12orf57	0.515912	0.178664
CEP120	173	CEP120	0.423652	-0.15427
NIF3L1	173	NIF3L1	0.066811	0.274929
PLXNB2	173	PLXNB2	0.175209	-0.227816
SPICE1	173	SPICE1	0.0795731	0.25404
TACC1	173	TACC1	0.311206	-0.273024
ACSL3	174	ACSL3	0.305658	0.157371
LIPG	174	LIPG	0.0363738	0.472097
TMED5	174	TMED5	0.0264196	-0.250152
SLC3A2	175	SLC3A2	0.433387	-0.176679
SLC43A1	175	SLC43A1	0.782594	0.145174
SLC7A8	175	SLC7A8	6.50813e-07	-0.469015
CXXC4	176	CXXC4	0.0388591	0.468201
DVL1	176	DVL1	0.0864391	-0.34387
DVL3	176	DVL3	0.573115	-0.112714
FZD9	176	FZD9	0.0678093	-0.433118
NRG1	177	NRG1	0.210522	-0.345372
NRG4	177	NRG4	0.000417993	-0.528829
PTPN12	177	PTPN12	0.529228	0.13061
PTPN18	177	PTPN18	0.437334	0.208071
SRC	177	SRC	0.437334	-0.268339
SLC22A4	178	SLC22A4	0.820151	0.131118
SLC29A4	178	SLC29A4	0.273298	0.288762
SLC47A1	178	SLC47A1	5.50707e-06	0.666683
CYLD	179	CYLD	0.740526	-0.10863
TNFAIP3	179	TNFAIP3	0.00173613	0.416517
TNIP3	179	TNIP3	0.0368972	-0.469746
ABCA2	180	ABCA2	0.850409	0.0817961
ABCA7	180	ABCA7	0.0597011	-0.285431
ABCB6	180	ABCB6	0.296331	-0.294668
ABCB8	180	ABCB8	0.13688	-0.240384
ATP1B2	180	ATP1B2	0.150236	0.281293
FXYD7	180	FXYD7	0.17262	-0.298345
CPNE4	181	CPNE4	0.00996232	0.550981
TMCC3	181	TMCC3	0.223323	-0.303494
TMTC4	181	TMTC4	0.17634	0.24918
C6orf211	182	C6orf211	0.090144	0.216782
CCDC170	182	CCDC170	0.417947	-0.180146
SERPINB8	182	SERPINB8	0.00740223	-0.52664
MICA	183	MICA	0.421032	0.20411
PVRL2	183	PVRL2	0.0852936	-0.283851
ULBP1	183	ULBP1	0.417426	-0.243097
ULBP2	183	ULBP2	0.192934	-0.354491
ULBP3	183	ULBP3	0.0838091	0.357548
CCDC90B	184	CCDC90B	0.626517	0.12927
CMSS1	184	CMSS1	0.680308	0.144862
IVNS1ABP	184	IVNS1ABP	0.0164941	0.317786
KRI1	184	KRI1	0.62075	-0.120329
NOC2L	184	NOC2L	0.196041	-0.233135
OGFRL1	184	OGFRL1	0.600211	0.179562
PAK1IP1	184	PAK1IP1	0.602766	0.139509
PRPSAP1	184	PRPSAP1	0.457805	0.157727
PRPSAP2	184	PRPSAP2	0.213976	0.195725
SWT1	184	SWT1	0.582006	0.206966
TRMT1L	184	TRMT1L	0.476791	0.160965
INSM1	185	INSM1	0.382141	0.281223
MAPK8IP2	185	MAPK8IP2	0.249431	-0.25303
NKX6-1	185	NKX6-1	0.0116241	0.530385
PTPRN	185	PTPRN	0.217773	-0.286593
GYG1	186	GYG1	0.602578	-0.132523
GYG2	186	GYG2	0.437345	-0.185948
GYS1	186	GYS1	0.298295	-0.185537
NFU1	186	NFU1	0.191359	0.213321
NHLRC1	186	NHLRC1	0.448489	-0.264011
PPP1R3B	186	PPP1R3B	0.51395	-0.212762
PPP1R3C	186	PPP1R3C	0.0237173	0.361718
DPH3	187	DPH3	0.022698	0.306822
DPH6	187	DPH6	0.245495	0.234694
ELP2	187	ELP2	0.417947	0.144321
KTI12	187	KTI12	0.13326	0.255545
C11orf87	188	C11orf87	0.695921	-0.179579
RPGRIP1L	188	RPGRIP1L	0.17385	-0.204277
TCTN3	188	TCTN3	0.533113	0.134859
TMEM107	188	TMEM107	0.403988	0.26133
TMEM138	188	TMEM138	0.47262	-0.163256
TMEM17	188	TMEM17	0.102713	0.379218
TMEM237	188	TMEM237	0.0100555	0.338147
TMEM87A	188	TMEM87A	0.857206	0.0600328
