# Supplementary material for: Persistent Properties of a Subpopulation of Cancer Cells Overexpressing the Hedgehog Receptor Patched
Source: Pharmaceutics. 2022 May 5;14(5):988. doi: 10.3390/pharmaceutics14050988 (PMC9146430; doi:10.3390/pharmaceutics14050988)
Supplement: Supplementary file 1 [file pharmaceutics-14-00988-s001.zip › Supplemental tables/Supplemental_Table_S5.xlsx]

## Sheet: modules
module_nb	genes	s score	pvalue
1	ASPN COL25A1 COL3A1 COL5A1 SFRP4	4.52954	2.95555e-06
2	ANXA1 ANXA2 ANXA2R ANXA6 CREG1 FUCA1 PADI2 S100A10 S100A11	4.11606	1.92702e-05
4	ADCY2 GNAT3 GPR37L1 PTGER3 S1PR3 S1PR5 SSTR3	3.66091	0.000125661
5	ATF3 EGR1 FOSL2 GBP1 GBP2 GBP3 IFIT3 IRF1 IRF6 JUN NFATC1 SNAI2 XAF1	3.47211	0.000258194
8	ECE1 EDNRA GNB4 GNG4 GRK5 GRPR HCRTR2 PROK1	3.27889	0.00052109
16	ACTN4 ISLR SERPINE1 TMSB4X	3.06192	0.00109962
17	BOC CDON CTNNA2 GAS1 MEF2D PTCH1 SHH TNNT1 ZIC1	2.99789	0.00135926
20	GFRA2 GRB10 GRB7	2.93013	0.00169411
29	ABCG2 ALDH1A1 CYP26B1 CYP2S1	2.74552	0.00302071
45	CD109 NTM THY1	2.55401	0.00532456
51	EHBP1 EHD3 GAPVD1 MYOF RAB11FIP2 RAB31 RAB38 RAB5A	2.48713	0.00643886
77	CBFB DLX6 GREB1 H2AFZ HIST1H2AC ITGBL1 PHC1 RUNX1 ZFPM1	2.23656	0.0126575
79	CLTCL1 DNM1 DNM3 HIP1 SYT2	2.18865	0.014311
85	CEP85 SOX13 SOX5	2.1497	0.0157893
89	CALCR FOXE1 GPR176 PTHLH TSHR VIPR1	2.10792	0.0175191
98	CDH10 CDH12 CDH2 CDH24 JUP	2.05047	0.0201593
104	CERS4 CERS6 GBA SMPD4 UGCG	2.00187	0.0226492
106	MITF PMEL POU3F2	2.00004	0.0227479
127	ANKFY1 GBAS NDUFA10 NDUFA8 NDUFS1 PAAF1 TSPAN11 UQCRC1 ZNF713	1.89072	0.029331
165	ACTA2 ACTG2 GLI2 MTSS1	1.72972	0.0418398
178	SLC22A4 SLC29A4 SLC47A1	1.67642	0.0468284

## Sheet: gene to module
gene	#module	query	pvalue	log2foldchange
ASPN	1	ASPN	1e-16	1.47609
COL25A1	1	COL25A1	3.09687e-10	-0.881922
COL3A1	1	COL3A1	1e-16	-1.37715
COL5A1	1	COL5A1	4.68433e-07	0.754471
SFRP4	1	SFRP4	5.30456e-13	-1.19056
ANXA1	2	ANXA1	1e-16	-1.52955
ANXA2	2	ANXA2	2.25492e-13	-1.14381
ANXA2R	2	ANXA2R	0.901058	-0.086885
ANXA6	2	ANXA6	0.0159773	0.272875
CREG1	2	CREG1	0.00661615	-0.328895
FUCA1	2	FUCA1	0.000634587	-0.400469
PADI2	2	PADI2	1e-16	-1.52529
S100A10	2	S100A10	1e-16	-1.47338
S100A11	2	S100A11	4.47405e-07	-0.781904
ADCY2	4	ADCY2	1e-16	1.56166
GNAT3	4	GNAT3	2.61817e-09	-1.01548
GPR37L1	4	GPR37L1	0.00416252	-0.548249
PTGER3	4	PTGER3	9.69774e-08	-0.877514
S1PR3	4	S1PR3	8.37869e-07	0.41725
S1PR5	4	S1PR5	0.0679498	0.40421
SSTR3	4	SSTR3	0.00595241	-0.581389
ATF3	5	ATF3	0.0150327	-0.494708
EGR1	5	EGR1	6.59964e-05	-0.586702
FOSL2	5	FOSL2	0.0289673	-0.282541
GBP1	5	GBP1	0.000706483	-0.479199
GBP2	5	GBP2	6.02083e-11	-1.09529
GBP3	5	GBP3	9.20717e-06	-0.740815
IFIT3	5	IFIT3	0.00806027	-0.447864
IRF1	5	IRF1	0.0119343	-0.398824
IRF6	5	IRF6	7.42815e-08	-0.869072
JUN	5	JUN	0.138146	-0.276396
NFATC1	5	NFATC1	0.00309844	0.47181
SNAI2	5	SNAI2	0.0274833	0.295574
XAF1	5	XAF1	9.68072e-07	-0.768902
ECE1	8	ECE1	0.00341657	-0.346815
EDNRA	8	EDNRA	0.000951745	0.66405
GNB4	8	GNB4	0.0200466	0.447857
GNG4	8	GNG4	0.00240808	0.484799
GRK5	8	GRK5	3.9956e-07	0.83092
GRPR	8	GRPR	0.00472244	-0.40979
HCRTR2	8	HCRTR2	0.0719005	-0.365046
PROK1	8	PROK1	1e-16	-1.44382
ACTN4	16	ACTN4	0.0036081	-0.446487
ISLR	16	ISLR	2.30866e-06	-0.852188
SERPINE1	16	SERPINE1	4.88175e-12	-1.13152
TMSB4X	16	TMSB4X	0.00228791	0.433993
BOC	17	BOC	2.3608e-05	-0.79405
CDON	17	CDON	0.0601712	-0.35581
CTNNA2	17	CTNNA2	0.00337523	0.43233
GAS1	17	GAS1	3.9364e-06	0.723651
MEF2D	17	MEF2D	0.0478525	-0.264199
PTCH1	17	PTCH1	6.76902e-05	0.629401
SHH	17	SHH	0.0464896	0.42084
TNNT1	17	TNNT1	0.0278668	-0.454087
ZIC1	17	ZIC1	0.00135767	-0.543501
GFRA2	20	GFRA2	0.0809581	-0.37413
GRB10	20	GRB10	1.56334e-13	-1.10451
GRB7	20	GRB7	1.15708e-06	-0.849522
ABCG2	29	ABCG2	0.00452211	0.591954
ALDH1A1	29	ALDH1A1	0.00107598	-0.433185
CYP26B1	29	CYP26B1	0.0794047	0.324886
CYP2S1	29	CYP2S1	1.92839e-12	-1.21166
CD109	45	CD109	0.0834767	-0.424731
NTM	45	NTM	8.76014e-12	-0.791788
THY1	45	THY1	0.00611477	-0.578634
EHBP1	51	EHBP1	0.322269	0.237117
EHD3	51	EHD2	1.44896e-06	-0.552225
GAPVD1	51	GAPVD1	0.495435	0.184481
MYOF	51	MYOF	6.56844e-05	-0.487204
RAB11FIP2	51	RAB11FIP2	0.0781212	-0.247516
RAB31	51	RAB31	0.0399072	0.341684
RAB38	51	RAB38	0.0455157	-0.262972
RAB5A	51	RAB5A	0.0189303	0.256423
CBFB	77	CBFB	0.520733	0.129833
DLX6	77	DLX6	0.0788792	0.338273
GREB1	77	GREB1	0.111001	0.27421
H2AFZ	77	H2AFZ	0.190634	0.155006
HIST1H2AC	77	HIST1H2AC	0.00147621	-0.512141
ITGBL1	77	ITGBL1	0.888161	-0.0603372
PHC1	77	PHC1	0.13489	0.243637
RUNX1	77	RUNX1	1.18995e-08	-0.898177
ZFPM1	77	ZFPM1	0.343776	0.240188
CLTCL1	79	CLTCL1	0.0113729	0.316742
DNM1	79	DNM1	0.003578	0.452601
DNM3	79	DNM3	0.0039929	-0.427157
HIP1	79	HIP1	0.201799	0.232086
SYT2	79	SYT2	0.104614	0.397045
CEP85	85	CEP85	0.255446	0.168301
SOX13	85	SOX13	0.382759	0.182083
SOX5	85	SOX5	1.4759e-11	1.1496
CALCR	89	CALCR	0.000111423	0.696027
FOXE1	89	FOXE1	0.00604813	0.402381
GPR176	89	GPR176	0.143472	0.326945
PTHLH	89	PTHLH	0.136913	-0.386552
TSHR	89	TSHR	0.168674	-0.35493
VIPR1	89	VIPR1	0.411428	-0.267681
CDH10	98	CDH10	0.548842	0.22285
CDH12	98	CDH12	2.40852e-07	-0.789134
CDH2	98	CDH2	0.0445057	0.390479
CDH24	98	CDH24	0.20672	-0.194546
JUP	98	JUP	0.208839	-0.234263
CERS4	104	CERS4	0.28357	0.30947
CERS6	104	CERS6	0.0750115	0.314122
GBA	104	GBA	0.0458174	-0.251662
SMPD4	104	SMPD4	0.532854	-0.12987
UGCG	104	UGCG	2.01113e-05	0.417901
MITF	106	MITF	2.02445e-08	-0.564492
PMEL	106	PMEL	0.119895	-0.269367
POU3F2	106	POU3F2	0.568726	-0.196697
ANKFY1	127	ANKFY1	0.811102	-0.111966
GBAS	127	GBAS	0.813199	0.0729175
NDUFA10	127	NDUFA10	0.750741	-0.0960628
NDUFA8	127	NDUFA8	0.172815	0.214938
NDUFS1	127	NDUFS1	0.394472	0.174563
PAAF1	127	PAAF1	0.713144	0.103725
TSPAN11	127	TSPAN11	1e-16	-2.15777
UQCRC1	127	UQCRC1	0.382141	0.151998
ZNF713	127	ZNF713	0.547544	0.180788
ACTA2	165	ACTA2	0.352945	-0.265992
ACTG2	165	ACTG2	0.472609	-0.251834
GLI2	165	GLI2	0.358735	0.256833
MTSS1	165	MTSS1	3.66919e-05	-0.480484
SLC22A4	178	SLC22A4	0.820151	0.131118
SLC29A4	178	SLC29A4	0.273298	0.288762
SLC47A1	178	SLC47A1	5.50707e-06	0.666683
