# Supplementary material for: Persistent Properties of a Subpopulation of Cancer Cells Overexpressing the Hedgehog Receptor Patched
Source: Pharmaceutics. 2022 May 5;14(5):988. doi: 10.3390/pharmaceutics14050988 (PMC9146430; doi:10.3390/pharmaceutics14050988)
Supplement: Supplementary file 1 [file pharmaceutics-14-00988-s001.zip › Supplemental tables/Supplemental_Table_S6.xlsx]

## Sheet: module 1
category	description	FDR value	p-value	term name
KEGG Pathways	Protein digestion and absorption	6.4E-4	1.4E-6	hsa04974
GO Cellular Component	Collagen trimer	0.0021	9.66E-7	GO:0005581
GO Cellular Component	Collagen-containing extracellular matrix	0.0021	8.46E-7	GO:0062023
Reactome Pathways	Collagen chain trimerization	0.0022	1.29E-7	HSA-8948216
Reactome Pathways	Collagen degradation	0.0025	3.82E-7	HSA-1442490
Reactome Pathways	Extracellular matrix organization	0.0025	2.86E-7	HSA-1474244
Reactome Pathways	ECM proteoglycans	0.0025	6.29E-7	HSA-3000178
GO Cellular Component	Fibrillar collagen trimer	0.0029	4.75E-6	GO:0005583
GO Cellular Component	Endoplasmic reticulum lumen	0.0136	3.88E-5	GO:0005788
WikiPathways	miRNA targets in ECM and membrane receptors	0.0156	1.44E-5	WP2911
WikiPathways	miR-509-3p alteration of YAP1/ECM axis	0.0156	8.91E-6	WP3967
GO Molecular Function	Platelet-derived growth factor binding	0.0213	4.07E-6	GO:0048407
GO Cellular Component	Extracellular space	0.0358	1.2E-4	GO:0005615
DISEASES	Ehlers-Danlos syndrome	0.0383	1.56E-5	DOID:13359
DISEASES	Connective tissue disease	0.0383	8.77E-6	DOID:65
Reactome Pathways	Syndecan interactions	0.0459	2.11E-5	HSA-3000170
Reactome Pathways	MET activates PTK2 signaling	0.0498	2.58E-5	HSA-8874081

## Sheet: module 2
category	description	FDR value	p-value	term name
WikiPathways	Prostaglandin synthesis and regulation	7.56E-6	4.33E-9	WP98
GO Molecular Function	Calcium-dependent protein binding	8.15E-5	1.56E-8	GO:0048306
GO Cellular Component	Azurophil granule lumen	1.7E-4	6.72E-8	GO:0035578
GO Cellular Component	Lysosome	1.8E-4	1.62E-7	GO:0005764
GO Cellular Component	Secretory granule lumen	1.8E-4	1.55E-7	GO:0034774
GO Cellular Component	Extracellular exosome	1.8E-4	1.45E-7	GO:0070062
GO Cellular Component	AnxA2-p11 complex	2.0E-4	1.13E-6	GO:1990665
GO Molecular Function	Cadherin binding involved in cell-cell adhesion	2.3E-4	8.9E-8	GO:0098641
GO Molecular Function	Calcium ion binding	2.9E-4	1.69E-7	GO:0005509
GO Cellular Component	Cytoplasmic vesicle	0.0018	1.16E-5	GO:0031410
GO Molecular Function	Calcium-dependent phospholipid binding	0.0022	1.84E-6	GO:0005544
GO Cellular Component	Collagen-containing extracellular matrix	0.0025	2.0E-5	GO:0062023
GO Molecular Function	Phospholipase a2 inhibitor activity	0.0029	3.94E-6	GO:0019834
GO Cellular Component	Extrinsic component of plasma membrane	0.0055	5.11E-5	GO:0019897
GO Cellular Component	Adherens junction	0.0056	5.48E-5	GO:0005912
GO Cellular Component	Endomembrane system	0.0059	6.06E-5	GO:0012505
Reactome Pathways	Smooth Muscle Contraction	0.0123	7.1E-7	HSA-445355
Reactome Pathways	Neutrophil degranulation	0.0123	9.88E-7	HSA-6798695
GO Molecular Function	S100 protein binding	0.013	2.25E-5	GO:0044548
GO Biological Process	Membrane raft assembly	0.0152	1.24E-5	GO:0001765
GO Biological Process	Immune response	0.0152	1.96E-5	GO:0006955
GO Biological Process	Vesicle-mediated transport	0.0152	1.75E-6	GO:0016192
GO Biological Process	Positive regulation of vesicle fusion	0.0152	1.71E-5	GO:0031340
GO Biological Process	Secretion by cell	0.0152	1.18E-6	GO:0032940
GO Biological Process	Neutrophil degranulation	0.0152	1.11E-6	GO:0043312
GO Biological Process	Leukocyte activation	0.0152	8.67E-7	GO:0045321
GO Molecular Function	Identical protein binding	0.0257	5.41E-5	GO:0042802
GO Cellular Component	Anchoring junction	0.0291	3.3E-4	GO:0070161
GO Biological Process	Transport	0.0305	4.36E-5	GO:0006810

## Sheet: module 4 & 8
category	description	FDR value	p-value	term name
Reactome Pathways	Signaling by GPCR	8.12E-15	4.68E-19	HSA-372790
Reactome Pathways	GPCR ligand binding	1.09E-13	1.26E-17	HSA-500792
Reactome Pathways	GPCR downstream signalling	2.63E-13	4.54E-17	HSA-388396
GO Biological Process	G protein-coupled receptor signaling pathway	5.32E-12	3.04E-16	GO:0007186
Reactome Pathways	Class A/1 (Rhodopsin-like receptors)	2.14E-11	4.93E-15	HSA-373076
GO Biological Process	G protein-coupled receptor signaling pathway, coupled to cyclic nucleotide second messenger	5.07E-10	5.79E-14	GO:0007187
Reactome Pathways	G alpha (i) signalling events	8.24E-9	2.84E-12	HSA-418594
GO Biological Process	Adenylate cyclase-modulating g protein-coupled receptor signaling pathway	1.2E-8	2.06E-12	GO:0007188
Reactome Pathways	Peptide ligand-binding receptors	1.56E-7	6.27E-11	HSA-375276
Reactome Pathways	G alpha (q) signalling events	2.75E-7	1.26E-10	HSA-416476
KEGG Pathways	Neuroactive ligand-receptor interaction	1.09E-6	2.4E-9	hsa04080
GO Biological Process	Adenylate cyclase-inhibiting g protein-coupled receptor signaling pathway	1.74E-5	3.97E-9	GO:0007193
WikiPathways	GPCRs, class A rhodopsin-like	4.19E-5	2.4E-8	WP455
Reactome Pathways	Activation of GABAB receptors	7.53E-5	3.9E-8	HSA-991365
Reactome Pathways	G alpha (z) signalling events	9.33E-5	5.91E-8	HSA-418597
KEGG Pathways	Morphine addiction	1.4E-4	6.25E-7	hsa05032
GO Molecular Function	G protein-coupled receptor activity	2.5E-4	4.84E-8	GO:0004930
GO Molecular Function	G protein-coupled peptide receptor activity	2.5E-4	7.69E-8	GO:0008528
WikiPathways	Peptide GPCRs	2.7E-4	3.08E-7	WP24
GO Cellular Component	Plasma membrane	3.3E-4	1.35E-7	GO:0005886
Reactome Pathways	Extra-nuclear estrogen signaling	4.1E-4	3.08E-7	HSA-9009391
Reactome Pathways	Opioid Signalling	8.1E-4	6.53E-7	HSA-111885
Reactome Pathways	ADP signalling through P2Y purinoceptor 12	9.6E-4	8.28E-7	HSA-392170
KEGG Pathways	Calcium signaling pathway	0.0016	1.24E-5	hsa04020
KEGG Pathways	Chemokine signaling pathway	0.0016	1.08E-5	hsa04062
KEGG Pathways	Human cytomegalovirus infection	0.0018	1.99E-5	hsa05163
Reactome Pathways	G-protein activation	0.0018	1.61E-6	HSA-202040
GO Cellular Component	Heterotrimeric g-protein complex	0.0021	2.56E-6	GO:0005834
GO Molecular Function	Peptide binding	0.0024	2.31E-6	GO:0042277
KEGG Pathways	Pathways in cancer	0.0024	3.18E-5	hsa05200
KEGG Pathways	GABAergic synapse	0.0026	3.97E-5	hsa04727
Reactome Pathways	Glucagon signaling in metabolic regulation	0.0026	2.56E-6	HSA-163359
Reactome Pathways	ADORA2B mediated anti-inflammatory cytokines production	0.0026	2.86E-6	HSA-9660821
WikiPathways	Myometrial relaxation and contraction pathways	0.0026	5.07E-6	WP289
WikiPathways	Chemokine signaling pathway	0.0026	6.63E-6	WP3929
WikiPathways	Calcium regulation in cardiac cells	0.0026	4.46E-6	WP536
KEGG Pathways	Circadian entrainment	0.0027	4.83E-5	hsa04713
KEGG Pathways	Glutamatergic synapse	0.0041	8.31E-5	hsa04724
KEGG Pathways	Cholinergic synapse	0.0041	8.09E-5	hsa04725
Reactome Pathways	Cooperation of PDCL (PhLP1) and TRiC/CCT in G-protein beta folding	0.0044	5.06E-6	HSA-6814122
Reactome Pathways	Vasopressin regulates renal water homeostasis via Aquaporins	0.0045	5.41E-6	HSA-432040
GO Molecular Function	Neuropeptide receptor activity	0.0046	7.86E-6	GO:0008188
KEGG Pathways	Apelin signaling pathway	0.0052	1.3E-4	hsa04371
KEGG Pathways	Relaxin signaling pathway	0.0052	1.3E-4	hsa04926
KEGG Pathways	Retrograde endocannabinoid signaling	0.0063	1.8E-4	hsa04723
GO Biological Process	Adenylate cyclase-activating g protein-coupled receptor signaling pathway	0.0064	3.31E-6	GO:0007189
GO Molecular Function	sphingosine-1-phosphate receptor activity	0.0128	2.46E-5	GO:0038036
KEGG Pathways	cAMP signaling pathway	0.0165	5.1E-4	hsa04024
Reactome Pathways	G alpha (s) signalling events	0.0226	3.64E-5	HSA-418555
KEGG Pathways	Regulation of lipolysis in adipocytes	0.0249	8.2E-4	hsa04923
WikiPathways	Small ligand GPCRs	0.0332	1.1E-4	WP247
Reactome Pathways	Adenylate cyclase inhibitory pathway	0.0344	6.53E-5	HSA-170670
Reactome Pathways	Lysosphingolipid and LPA receptors	0.0344	6.53E-5	HSA-419408
GO Cellular Component	Integral component of plasma membrane	0.0396	9.67E-5	GO:0005887
WikiPathways	S1P receptor signal transduction	0.0475	1.9E-4	WP26
Reactome Pathways	G beta:gamma signalling through BTK	0.0498	1.0E-4	HSA-8964315

## Sheet: module 5
category	description	FDR value	p-value	term name
Reactome Pathways	Interferon Signaling	2.59E-9	1.49E-13	HSA-913531
Reactome Pathways	Interferon alpha/beta signaling	3.76E-8	4.33E-12	HSA-909733
GO Biological Process	Type i interferon signaling pathway	6.41E-8	3.66E-12	GO:0060337
Reactome Pathways	Cytokine Signaling in Immune system	2.91E-7	5.02E-11	HSA-1280215
Reactome Pathways	Interferon gamma signaling	1.18E-5	2.71E-9	HSA-877300
GO Biological Process	Response to cytokine	1.39E-5	3.41E-9	GO:0034097
GO Biological Process	Innate immune response	1.39E-5	3.19E-9	GO:0045087
GO Biological Process	Cellular response to organic substance	1.51E-5	5.17E-9	GO:0071310
GO Biological Process	Defense response	2.69E-5	1.42E-8	GO:0006952
GO Biological Process	Response to other organism	2.69E-5	1.08E-8	GO:0051707
GO Biological Process	Cellular response to cytokine stimulus	7.04E-5	5.42E-8	GO:0071345
GO Biological Process	Cellular response to interferon-gamma	7.04E-5	5.02E-8	GO:0071346
Reactome Pathways	Immune System	7.63E-5	2.19E-8	HSA-168256
GO Biological Process	Cytokine-mediated signaling pathway	9.73E-5	8.89E-8	GO:0019221
GO Biological Process	Cell surface receptor signaling pathway	1.1E-4	1.16E-7	GO:0007166
GO Biological Process	Response to external stimulus	1.1E-4	1.09E-7	GO:0009605
GO Biological Process	Interferon-gamma-mediated signaling pathway	1.1E-4	1.31E-7	GO:0060333
GO Cellular Component	Nuclear chromatin	1.7E-4	7.04E-8	GO:0000790
GO Molecular Function	DNA-binding transcription factor activity, RNA polymerase II-specific	3.0E-4	5.8E-8	GO:0000981
GO Molecular Function	RNA polymerase II transcription regulatory region sequence-specific DNA binding	6.0E-4	5.09E-7	GO:0000977
GO Molecular Function	DNA-binding transcription activator activity, RNA polymerase II-specific	6.0E-4	2.28E-7	GO:0001228
GO Molecular Function	Sequence-specific dna binding	6.0E-4	4.42E-7	GO:0043565
GO Molecular Function	RNA polymerase II cis-regulatory region sequence-specific DNA binding	0.0012	2.35E-6	GO:0000978
GO Biological Process	Regulation of cell population proliferation	0.0017	2.19E-6	GO:0042127
GO Molecular Function	Heterocyclic compound binding	0.0017	4.67E-6	GO:1901363
GO Molecular Function	Organic cyclic compound binding	0.0019	5.52E-6	GO:0097159
KEGG Pathways	NOD-like receptor signaling pathway	0.002	4.43E-6	hsa04621
GO Biological Process	Immune system process	0.0027	3.79E-6	GO:0002376
GO Biological Process	Cellular response to interleukin-1	0.003	4.43E-6	GO:0071347
GO Biological Process	Response to stress	0.0035	5.48E-6	GO:0006950
GO Biological Process	Positive regulation of transcription by rna polymerase ii	0.0035	5.47E-6	GO:0045944
GO Biological Process	Defense response to virus	0.0054	9.18E-6	GO:0051607
GO Biological Process	Signal transduction	0.0061	1.08E-5	GO:0007165
GO Molecular Function	Chromatin binding	0.0074	2.27E-5	GO:0003682
KEGG Pathways	Osteoclast differentiation	0.0083	6.93E-5	hsa04380
KEGG Pathways	C-type lectin receptor signaling pathway	0.0083	4.12E-5	hsa04625
KEGG Pathways	AGE-RAGE signaling pathway in diabetic complications	0.0083	3.67E-5	hsa04933
GO Biological Process	Cellular response to stimulus	0.0088	1.61E-5	GO:0051716
GO Cellular Component	Nucleoplasm	0.0092	1.87E-5	GO:0005654
GO Biological Process	Negative regulation of cell population proliferation	0.0251	5.88E-5	GO:0008285
Reactome Pathways	Regulation of PTEN gene transcription	0.0257	8.87E-6	HSA-8943724
GO Biological Process	Regulation of transcription from rna polymerase ii promoter in response to stress	0.0262	6.29E-5	GO:0043618
KEGG Pathways	Human T-cell leukemia virus 1 infection	0.0308	3.4E-4	hsa05166
WikiPathways	Apoptosis	0.041	2.35E-5	WP254
WikiPathways	IL-18 signaling pathway	0.041	2.43E-5	WP4754
GO Cellular Component	Intracellular non-membrane-bounded organelle	0.0436	1.2E-4	GO:0043232

## Sheet: module 16
category	description	FDR value	p-value	term name
GO Cellular Component	Platelet alpha granule lumen	4.14E-7	1.68E-10	GO:0031093
Reactome Pathways	Platelet degranulation	3.33E-5	1.92E-9	HSA-114608
GO Biological Process	Platelet degranulation	3.57E-5	2.04E-9	GO:0002576
GO Biological Process	Regulation of proton transport	0.0277	8.64E-6	GO:0010155

## Sheet: module 17 & 165
category	description	FDR value	p-value	term name
KEGG Pathways	Hedgehog signaling pathway	2.26E-10	4.97E-13	hsa04340
WikiPathways	Hedgehog signaling pathway	5.3E-10	3.03E-13	WP4249
Reactome Pathways	Ligand-receptor interactions	1.2E-9	6.89E-14	HSA-5632681
Reactome Pathways	Activation of SMO	1.56E-8	1.8E-12	HSA-5635838
Reactome Pathways	Hedgehog on state	7.2E-8	1.24E-11	HSA-5632684
GO Biological Process	Anatomical structure morphogenesis	7.1E-7	4.06E-11	GO:0009653
DISEASES	Holoprosencephaly	3.71E-6	8.49E-10	DOID:4621
DISEASES	Congenital nervous system abnormality	8.12E-6	3.72E-9	DOID:2490
GO Biological Process	Smoothened signaling pathway	9.06E-6	1.04E-9	GO:0007224
GO Biological Process	Animal organ morphogenesis	9.06E-6	1.09E-9	GO:0009887
GO Biological Process	Regulation of smoothened signaling pathway	1.12E-5	2.56E-9	GO:0008589
Reactome Pathways	Myogenesis	1.64E-5	4.73E-9	HSA-525793
DISEASES	Medulloblastoma	7.3E-5	5.01E-8	DOID:0050902
GO Biological Process	Cell differentiation	8.04E-5	2.3E-8	GO:0030154
WikiPathways	Hedgehog signaling pathway Netpath	1.9E-4	2.2E-7	WP47
GO Biological Process	Developmental process	3.8E-4	1.51E-7	GO:0032502
GO Biological Process	Dorsal/ventral neural tube patterning	5.7E-4	2.59E-7	GO:0021904
GO Biological Process	Cell fate specification	5.9E-4	3.02E-7	GO:0001708
GO Biological Process	Positive regulation of muscle cell differentiation	5.9E-4	3.16E-7	GO:0051149
GO Biological Process	Cell fate commitment	6.5E-4	4.1E-7	GO:0045165
WikiPathways	Hair follicle development: organogenesis - part 2 of 3	8.6E-4	1.48E-6	WP2839
WikiPathways	Ectoderm differentiation	8.6E-4	1.75E-6	WP2858
GO Biological Process	Kidney development	9.2E-4	6.3E-7	GO:0001822
GO Biological Process	Spinal cord development	9.9E-4	7.49E-7	GO:0021510
GO Biological Process	Tissue morphogenesis	9.9E-4	8.29E-7	GO:0048729
GO Biological Process	Cellular component morphogenesis	0.0014	1.4E-6	GO:0032989
GO Biological Process	Nephron development	0.0014	1.27E-6	GO:0072006
GO Biological Process	Spinal cord motor neuron differentiation	0.0018	1.9E-6	GO:0021522
GO Biological Process	Animal organ development	0.0019	2.43E-6	GO:0048513
KEGG Pathways	Basal cell carcinoma	0.0022	9.75E-6	hsa05217
GO Biological Process	Prostate gland development	0.0023	3.19E-6	GO:0030850
GO Biological Process	Axonogenesis	0.0024	3.41E-6	GO:0007409
GO Biological Process	Tissue development	0.0025	3.7E-6	GO:0009888
GO Biological Process	System development	0.0025	3.93E-6	GO:0048731
GO Biological Process	Cell differentiation involved in kidney development	0.0025	3.65E-6	GO:0061005
GO Biological Process	Brain development	0.0026	4.25E-6	GO:0007420
DISEASES	Brain disease	0.003	4.06E-6	DOID:936
GO Biological Process	Pattern specification process	0.0032	6.01E-6	GO:0007389
GO Biological Process	Ventral midline development	0.0032	6.1E-6	GO:0007418
GO Biological Process	Smoothened signaling pathway involved in regulation of cerebellar granule cell precursor cell proliferation	0.0032	6.1E-6	GO:0021938
GO Biological Process	Positive regulation of neural precursor cell proliferation	0.0032	6.55E-6	GO:2000179
GO Biological Process	Mesenchyme migration	0.0038	8.53E-6	GO:0090131
DISEASES	Nevoid basal cell carcinoma syndrome	0.0047	8.53E-6	DOID:2512
GO Biological Process	Renal tubule morphogenesis	0.0051	1.27E-5	GO:0061333
GO Biological Process	Hindgut morphogenesis	0.0057	1.46E-5	GO:0007442
GO Biological Process	Smoothened signaling pathway involved in dorsal/ventral neural tube patterning	0.0057	1.46E-5	GO:0060831
GO Biological Process	Cell proliferation involved in metanephros development	0.0057	1.46E-5	GO:0072203
GO Biological Process	Nephron tubule development	0.0064	1.89E-5	GO:0072080
GO Biological Process	Positive regulation of cell differentiation	0.007	2.19E-5	GO:0045597
GO Biological Process	Embryonic morphogenesis	0.007	2.29E-5	GO:0048598
DISEASES	Nervous system disease	0.0076	1.56E-5	DOID:863
GO Biological Process	Axon guidance	0.0077	2.61E-5	GO:0007411
GO Biological Process	Positive regulation of transcription, dna-templated	0.0077	2.59E-5	GO:0045893
GO Biological Process	Epithelial cell proliferation	0.0077	2.69E-5	GO:0050673
GO Biological Process	Metanephric collecting duct development	0.0077	2.68E-5	GO:0072205
GO Biological Process	Positive regulation of gene expression	0.008	3.08E-5	GO:0010628
GO Biological Process	Cell development	0.008	3.07E-5	GO:0048468
GO Biological Process	Nervous system development	0.0086	3.43E-5	GO:0007399
GO Biological Process	Multicellular organismal process	0.0086	3.45E-5	GO:0032501
GO Biological Process	Muscle tissue development	0.0086	3.37E-5	GO:0060537
GO Biological Process	Gland morphogenesis	0.0088	3.78E-5	GO:0022612
GO Biological Process	Positive regulation of t cell differentiation in thymus	0.0088	3.69E-5	GO:0033089
GO Biological Process	Epithelial tube morphogenesis	0.0091	3.99E-5	GO:0060562
GO Biological Process	Plasma membrane bounded cell projection organization	0.0098	4.36E-5	GO:0120036
GO Biological Process	Regionalization	0.0115	5.39E-5	GO:0003002
WikiPathways	EDA signaling in hair follicle development	0.0149	4.25E-5	WP3930
GO Biological Process	Osteoblast differentiation	0.016	7.79E-5	GO:0001649
GO Biological Process	Embryonic limb morphogenesis	0.016	7.79E-5	GO:0030326
GO Biological Process	Osteoblast development	0.0167	8.49E-5	GO:0002076
GO Biological Process	Branching morphogenesis of an epithelial tube	0.0167	8.53E-5	GO:0048754
DISEASES	Disease of anatomical entity	0.0195	5.36E-5	DOID:7
GO Biological Process	Smooth muscle tissue development	0.021	1.1E-4	GO:0048745
GO Biological Process	Prostate gland epithelium morphogenesis	0.021	1.1E-4	GO:0060740
GO Biological Process	Spinal cord dorsal/ventral patterning	0.0221	1.2E-4	GO:0021513
GO Biological Process	Hindbrain development	0.0232	1.4E-4	GO:0030902
GO Biological Process	Positive regulation of myoblast differentiation	0.0232	1.3E-4	GO:0045663
GO Biological Process	Positive regulation of skeletal muscle tissue development	0.0238	1.4E-4	GO:0048643
GO Cellular Component	Actin cytoskeleton	0.0238	9.68E-6	GO:0015629
GO Biological Process	Embryonic organ development	0.0268	1.7E-4	GO:0048568
GO Biological Process	Circulatory system development	0.0268	1.7E-4	GO:0072359
GO Biological Process	Hair follicle morphogenesis	0.0271	1.8E-4	GO:0031069
GO Biological Process	Anatomical structure formation involved in morphogenesis	0.0277	1.8E-4	GO:0048646
GO Biological Process	Regulation of cholesterol efflux	0.0301	2.0E-4	GO:0010874
GO Biological Process	Mammary gland duct morphogenesis	0.0301	2.0E-4	GO:0060603
KEGG Pathways	Axon guidance	0.0309	2.0E-4	hsa04360
GO Biological Process	Movement of cell or subcellular component	0.0323	2.2E-4	GO:0006928
GO Biological Process	Muscle structure development	0.0323	2.2E-4	GO:0061061
KEGG Pathways	Pathways in cancer	0.0332	2.9E-4	hsa05200
GO Biological Process	Epithelial cell differentiation involved in kidney development	0.0338	2.4E-4	GO:0035850
GO Biological Process	Negative regulation of smoothened signaling pathway	0.0355	2.5E-4	GO:0045879
GO Biological Process	Embryonic digestive tract development	0.0355	2.5E-4	GO:0048566
GO Biological Process	Generation of neurons	0.0363	2.6E-4	GO:0048699
GO Biological Process	Animal organ formation	0.0386	2.8E-4	GO:0048645
GO Biological Process	Inner ear development	0.0386	2.8E-4	GO:0048839
GO Biological Process	Striated muscle cell differentiation	0.0392	2.9E-4	GO:0051146
GO Biological Process	Hindlimb morphogenesis	0.0397	3.0E-4	GO:0035137
GO Biological Process	Heart development	0.0403	3.0E-4	GO:0007507
GO Biological Process	Mesenchyme development	0.045	3.4E-4	GO:0060485
GO Biological Process	Anterior/posterior pattern specification	0.0455	3.5E-4	GO:0009952
GO Biological Process	Regulation of cell population proliferation	0.0457	3.6E-4	GO:0042127
GO Biological Process	Positive regulation of protein import into nucleus	0.0457	3.6E-4	GO:0042307
GO Biological Process	Connective tissue development	0.0488	4.0E-4	GO:0061448
GO Biological Process	Sensory organ development	0.0491	4.0E-4	GO:0007423
GO Biological Process	Branching involved in ureteric bud morphogenesis	0.0497	4.1E-4	GO:0001658

## Sheet: module 20
category	description	FDR value	p-value	term name
Reactome Pathways	RET signaling	1.7E-4	9.88E-9	HSA-8853659
GO Biological Process	Transmembrane receptor protein tyrosine kinase signaling pathway	0.0497	1.88E-5	GO:0007169
GO Biological Process	Axon guidance	0.0497	2.84E-6	GO:0007411

## Sheet: module 29
category	description	FDR value	p-value	term name
KEGG Pathways	Retinol metabolism	6.95E-5	1.53E-7	hsa00830
GO Molecular Function	Retinoic acid 4-hydroxylase activity	0.0108	2.07E-6	GO:0008401
Reactome Pathways	Phase I - Functionalization of compounds	0.0113	6.51E-7	HSA-211945
GO Biological Process	Retinoid metabolic process	0.0124	7.07E-7	GO:0001523
GO Biological Process	Cellular hormone metabolic process	0.0124	1.09E-6	GO:0034754
GO Biological Process	Retinoic acid metabolic process	0.0439	1.75E-5	GO:0042573

## Sheet: module 45
category	description	FDR value	p-value	term name
GO Cellular Component	Anchored component of membrane	0.0016	6.67E-7	GO:0031225
Reactome Pathways	Post-translational modification: synthesis of GPI-anchored proteins	0.002	1.14E-7	HSA-163125

## Sheet: module 51
category	description	FDR value	p-value	term name
GO Cellular Component	Endosome	4.7E-4	1.93E-7	GO:0005768
GO Cellular Component	Plasma membrane	4.7E-4	5.98E-7	GO:0005886
GO Cellular Component	Cytoplasmic vesicle membrane	4.7E-4	1.48E-6	GO:0030659
GO Cellular Component	Cytoplasmic vesicle	4.7E-4	2.64E-7	GO:0031410
GO Cellular Component	Vesicle	4.7E-4	8.55E-7	GO:0031982
GO Cellular Component	Whole membrane	4.7E-4	4.59E-7	GO:0098805
GO Cellular Component	Anchored component of membrane	4.8E-4	1.85E-6	GO:0031225
GO Cellular Component	Endomembrane system	8.9E-4	3.98E-6	GO:0012505
GO Cellular Component	Phagocytic vesicle membrane	0.002	9.81E-6	GO:0030670
Reactome Pathways	RAB GEFs exchange GTP for GDP on RABs	0.0026	1.47E-7	HSA-8876198
GO Cellular Component	Endocytic vesicle	0.0033	1.75E-5	GO:0030139
KEGG Pathways	Endocytosis	0.0033	7.37E-6	hsa04144
GO Cellular Component	Early phagosome	0.006	3.43E-5	GO:0032009
GO Cellular Component	Early endosome	0.0067	4.1E-5	GO:0005769
GO Biological Process	Vesicle-mediated transport	0.0119	6.81E-7	GO:0016192
GO Cellular Component	Phagocytic cup	0.0158	1.2E-4	GO:0001891
GO Cellular Component	Endosome membrane	0.0159	1.2E-4	GO:0010008
GO Biological Process	Endocytosis	0.0198	2.27E-6	GO:0006897
Reactome Pathways	RAB geranylgeranylation	0.0359	6.2E-6	HSA-8873719
GO Biological Process	Rab protein signal transduction	0.045	7.71E-6	GO:0032482

[truncated: 9 more sheets: module 77, module 79, module 85, module 89, module 98, module 104, module 106, module 127, module 178]
